# Supplementary material for: Crystal structure and Hirshfeld surface analysis of 2-amino­pyridinium hydrogen phthalate
Source: Acta Crystallogr E Crystallogr Commun. 2019 Oct 8;75(Pt 11):1627–31. doi: 10.1107/S2056989019012957 (PMC6829739; doi:10.1107/S2056989019012957)
Supplement: Supplementary file 1 [file e-75-01627-sup1.cif]

##############################################################################
#                                                                            #
# This CIF contains the data in a paper accepted for publication in          #
# Acta Crystallographica Section E. It conforms to the requirements of       #
# Notes for Authors for Acta Crystallographica Section E, and has been       #
# peer reviewed under the auspices of the IUCr Commission on Journals.       #
#                                                                            #
# Full details of the Crystallographic Information File format               #
# are given in the paper "The Crystallographic Information File (CIF):       #
# a New Standard Archive File for Crystallography" by S. R. Hall, F. H.      #
# Allen and I. D. Brown [Acta Cryst. (1991), A47, 655-685].                  #
#                                                                            #
# The current version of the core CIF dictionary is obtainable from          #
# ftp://ftp.iucr.org/pub/cif_core.dic.                                       #
#                                                                            #
# Software is freely available for graphical display of the structure(s)     #
# in this CIF. For information consult the CIF software page                 #
# http://www.iucr.org/resources/cif/software.                                #
#                                                                            #
# This file may be used for bona fide research purposes within the           #
# scientific community so long as proper attribution is given to the journal # 
# article from which it was obtained.                                        #
#                                                                            #
##############################################################################
data_I
_audit_creation_method     SHELXL-2014
_database_code_depnum_ccdc_archive     'CCDC 1954730'
_chemical_name_systematic     '2-Aminopyridinium hydrogen phthalate'
_chemical_name_common     '2-Aminopyridinium hydrogen phthalate'
_chemical_formula_moiety     '(C5 H7 N2)+.(C8 H5 O4)-'
_chemical_formula_sum     'C13 H12 N2 O4'
_chemical_formula_iupac     'C5 H7 N2 + , C8 H5 O4 -'
_chemical_formula_weight     260.25
_chemical_melting_point     ?
_chemical_absolute_configuration     unk
_space_group_crystal_system     monoclinic
_space_group_name_H-M_alt     'P 21'
_space_group_name_Hall     'P 2yb'
loop_
    _space_group_symop_operation_xyz
    'x, y, z'
    '-x, y+1/2, -z'
_cell_length_a     5.1593(6)
_cell_length_b     8.6124(9)
_cell_length_c     13.5745(19)
_cell_angle_alpha     90
_cell_angle_beta     97.087(4)
_cell_angle_gamma     90
_cell_volume     598.56(13)
_cell_formula_units_Z     2
_cell_measurement_reflns_used     2425
_cell_measurement_theta_min     2.16
_cell_measurement_theta_max     24.72
_cell_measurement_temperature     293(2)
_exptl_crystal_description     block
_exptl_crystal_colour     colourless
_exptl_crystal_size_max     0.26
_exptl_crystal_size_mid     0.24
_exptl_crystal_size_min     0.20
_exptl_crystal_density_diffrn     1.444
_exptl_crystal_density_meas     ?
_exptl_crystal_density_method     none
_exptl_crystal_F_000     272
_exptl_absorpt_coefficient_mu     0.109
_exptl_absorpt_correction_type     none
_exptl_absorpt_process_details     ?
_exptl_absorpt_correction_T_min     ?
_exptl_absorpt_correction_T_max     ?
_exptl_special_details     ?
_diffrn_ambient_temperature     293(2)
_diffrn_radiation_type     MoK\a
_diffrn_radiation_wavelength     0.71073
_diffrn_radiation_source     'fine-focus sealed tube'
_diffrn_measurement_device_type     'Bruker SMART APEX CCD area-detector'
_diffrn_measurement_method     \w
_diffrn_detector_area_resol_mean     ?
_diffrn_reflns_number     6704
_diffrn_reflns_av_R_equivalents     0.0226
_diffrn_reflns_av_unetI/netI     0.0239
_diffrn_reflns_theta_min     1.512
_diffrn_reflns_theta_max     24.999
_diffrn_reflns_theta_full     25.242
_diffrn_measured_fraction_theta_max     1.000
_diffrn_measured_fraction_theta_full     0.972
_diffrn_reflns_limit_h_min     -6
_diffrn_reflns_limit_h_max     6
_diffrn_reflns_limit_k_min     -10
_diffrn_reflns_limit_k_max     10
_diffrn_reflns_limit_l_min     -16
_diffrn_reflns_limit_l_max     14
_refine_special_details     ?
_reflns_number_total     2099
_reflns_number_gt     1972
_reflns_threshold_expression     'I > 2\s(I)'
_refine_ls_structure_factor_coef     Fsqd
_refine_ls_matrix_type     full
_refine_ls_R_factor_all     0.0624
_refine_ls_R_factor_gt     0.0588
_refine_ls_wR_factor_gt     0.1764
_refine_ls_wR_factor_ref     0.1856
_refine_ls_goodness_of_fit_ref     1.240
_refine_ls_restrained_S_all     1.239
_refine_ls_number_reflns     2099
_refine_ls_number_parameters     180
_refine_ls_number_restraints     1
_refine_ls_hydrogen_treatment     mixed
_refine_ls_weighting_scheme     calc
_refine_ls_weighting_details
              'w=1/[\s^2^(Fo^2^)+(0.0796P)^2^+0.5949P] where P=(Fo^2^+2Fc^2^)/3'
_atom_sites_solution_hydrogens     mixed
_atom_sites_solution_primary     dual
_atom_sites_solution_secondary     difmap
_refine_ls_shift/su_max     0.000
_refine_ls_shift/su_mean     0.000
_refine_diff_density_max     0.348
_refine_diff_density_min     -0.244
_refine_ls_extinction_method     none
_refine_ls_extinction_coef     .
_refine_ls_abs_structure_details
;
Flack <i>x</i> determined using 880 quotients
[(<i>I</i>^+^)-(<i>I</i>^-^)]/[(<i>I</i>^+^)+(<i>I</i>^-^)]
(Parsons <i>et al.</i>, 2013)
;
_refine_ls_abs_structure_Flack     0.1(4)
loop_
    _atom_type_symbol
    _atom_type_description
    _atom_type_scat_dispersion_real
    _atom_type_scat_dispersion_imag
    _atom_type_scat_source
    'C' 'C' 0.0033 0.0016
                         'International Tables Vol C Tables 4.2.6.8 and 6.1.1.4'
    'H' 'H' 0.0000 0.0000
                         'International Tables Vol C Tables 4.2.6.8 and 6.1.1.4'
    'N' 'N' 0.0061 0.0033
                         'International Tables Vol C Tables 4.2.6.8 and 6.1.1.4'
    'O' 'O' 0.0106 0.0060
                         'International Tables Vol C Tables 4.2.6.8 and 6.1.1.4'
_computing_data_collection
;
<i>SMART</i> (Bruker, 2001)
;
_computing_cell_refinement
;
<i>SAINT</i> (Bruker, 2001)
;
_computing_data_reduction
;
<i>SAINT</i> (Bruker, 2001)
;
_computing_structure_solution
;
SHELXT2014 (Sheldrick, 2015a)
;
_computing_structure_refinement
;
SHELXL2014 (Sheldrick, 2015b)
;
_computing_molecular_graphics
;
Mercury (Macrae <i>et al.</i>,  2008) and <i>PLATON</i> (Spek,
2009)
;
_computing_publication_material
;
SHELXL2014 (Sheldrick, 2015b) and <i>PLATON</i> (Spek, 2009)
;
loop_
    _atom_site_type_symbol
    _atom_site_label
    _atom_site_fract_x
    _atom_site_fract_y
    _atom_site_fract_z
    _atom_site_U_iso_or_equiv
    _atom_site_adp_type
    _atom_site_calc_flag
    _atom_site_occupancy
    _atom_site_disorder_assembly
    _atom_site_disorder_group
    C C11 0.5973(12) 0.4659(7) 0.8983(5) 0.0401(14) Uani d 1 . .
    C C12 0.7974(14) 0.3719(9) 0.9463(6) 0.0545(19) Uani d 1 . .
    H H12 0.8233 0.3657 1.0152 0.065 Uiso calc 1 . .
    C C13 0.9516(13) 0.2908(8) 0.8913(7) 0.056(2) Uani d 1 . .
    H H13 1.0809 0.2268 0.9232 0.067 Uiso calc 1 . .
    C C14 0.9221(15) 0.3005(8) 0.7882(7) 0.057(2) Uani d 1 . .
    H H14 1.0323 0.2466 0.7510 0.069 Uiso calc 1 . .
    C C15 0.7263(13) 0.3915(8) 0.7440(5) 0.0489(16) Uani d 1 . .
    H H15 0.7002 0.3992 0.6751 0.059 Uiso calc 1 . .
    N N11 0.5683(10) 0.4714(6) 0.7988(4) 0.0370(12) Uani d 1 . .
    N N12 0.4392(12) 0.5509(8) 0.9461(4) 0.0532(16) Uani d 1 . .
    H H12A 0.3216 0.6079 0.9134 0.064 Uiso calc 1 . .
    H H12B 0.4542 0.5492 1.0099 0.064 Uiso calc 1 . .
    H H1N 0.448(13) 0.538(8) 0.764(5) 0.031(15) Uiso d 1 . .
    C C21 0.1288(10) 0.3445(6) 0.3331(4) 0.0302(12) Uani d 1 . .
    C C22 0.0707(13) 0.3464(8) 0.4303(4) 0.0421(15) Uani d 1 . .
    H H22 -0.0615 0.2820 0.4472 0.050 Uiso calc 1 . .
    C C23 0.1998(15) 0.4394(9) 0.5026(5) 0.0534(18) Uani d 1 . .
    H H23 0.1531 0.4385 0.5666 0.064 Uiso calc 1 . .
    C C24 0.3968(15) 0.5326(9) 0.4797(5) 0.0514(17) Uani d 1 . .
    H H24 0.4850 0.5969 0.5278 0.062 Uiso calc 1 . .
    C C25 0.4648(13) 0.5309(8) 0.3840(5) 0.0465(15) Uani d 1 . .
    H H25 0.6035 0.5925 0.3697 0.056 Uiso calc 1 . .
    C C26 0.3347(10) 0.4413(7) 0.3089(4) 0.0333(13) Uani d 1 . .
    C C27 0.4332(12) 0.4634(9) 0.2093(5) 0.0431(15) Uani d 1 . .
    C C28 -0.0455(11) 0.2378(7) 0.2648(4) 0.0335(13) Uani d 1 . .
    O O21 0.6142(12) 0.5515(7) 0.2021(4) 0.0696(16) Uani d 1 . .
    O O22 0.3306(11) 0.3890(8) 0.1326(4) 0.0627(15) Uani d 1 . .
    O O23 -0.0154(9) 0.2241(6) 0.1742(3) 0.0469(11) Uani d 1 . .
    O O24 -0.2148(10) 0.1635(6) 0.3020(3) 0.0488(12) Uani d 1 . .
    H H22A 0.17(2) 0.320(11) 0.149(7) 0.08(3) Uiso d 1 . .
loop_
    _atom_site_aniso_label
    _atom_site_aniso_U_11
    _atom_site_aniso_U_22
    _atom_site_aniso_U_33
    _atom_site_aniso_U_12
    _atom_site_aniso_U_13
    _atom_site_aniso_U_23
    C11 0.039(3) 0.039(3) 0.043(3) -0.011(3) 0.004(3) 0.009(3)
    C12 0.052(4) 0.052(4) 0.055(4) -0.006(3) -0.014(3) 0.020(3)
    C13 0.034(3) 0.046(4) 0.083(6) 0.000(3) -0.008(4) 0.016(4)
    C14 0.046(4) 0.044(4) 0.084(6) 0.009(3) 0.014(4) -0.003(4)
    C15 0.046(3) 0.048(4) 0.052(4) 0.001(3) 0.002(3) -0.007(3)
    N11 0.034(2) 0.038(3) 0.038(3) -0.002(2) 0.002(2) 0.006(2)
    N12 0.059(4) 0.066(4) 0.036(3) 0.016(3) 0.010(3) 0.011(3)
    C21 0.029(3) 0.031(3) 0.030(3) 0.004(2) 0.003(2) 0.001(2)
    C22 0.046(3) 0.048(4) 0.032(3) -0.006(3) 0.006(3) -0.003(3)
    C23 0.068(4) 0.058(4) 0.033(3) 0.000(4) 0.001(3) -0.009(3)
    C24 0.056(4) 0.053(4) 0.042(4) -0.003(3) -0.006(3) -0.016(3)
    C25 0.039(3) 0.047(4) 0.051(4) -0.006(3) -0.001(3) -0.001(3)
    C26 0.031(3) 0.032(3) 0.036(3) 0.004(2) 0.003(2) 0.002(2)
    C27 0.040(3) 0.046(3) 0.044(4) -0.001(3) 0.007(3) 0.011(3)
    C28 0.038(3) 0.031(3) 0.031(3) 0.003(3) 0.001(2) 0.003(2)
    O21 0.067(3) 0.073(4) 0.075(4) -0.023(3) 0.033(3) -0.001(3)
    O22 0.065(3) 0.093(4) 0.033(2) -0.016(3) 0.015(2) 0.001(3)
    O23 0.056(3) 0.056(3) 0.028(2) -0.009(2) 0.0030(19) -0.006(2)
    O24 0.056(3) 0.055(3) 0.035(2) -0.021(2) 0.002(2) -0.004(2)
_geom_special_details
;
 All esds (except the esd in the dihedral angle between two l.s. planes)
 are estimated using the full covariance matrix.  The cell esds are taken
 into account individually in the estimation of esds in distances, angles
 and torsion angles; correlations between esds in cell parameters are only
 used when they are defined by crystal symmetry.  An approximate (isotropic)
 treatment of cell esds is used for estimating esds involving l.s. planes.
;
loop_
    _geom_bond_atom_site_label_1
    _geom_bond_atom_site_label_2
    _geom_bond_site_symmetry_2
    _geom_bond_distance
    _geom_bond_publ_flag
    C11 N12 . 1.325(9) ?
    C11 N11 . 1.341(8) ?
    C11 C12 . 1.407(9) ?
    C12 C13 . 1.351(11) ?
    C12 H12 . 0.9300 ?
    C13 C14 . 1.391(12) ?
    C13 H13 . 0.9300 ?
    C14 C15 . 1.359(10) ?
    C14 H14 . 0.9300 ?
    C15 N11 . 1.357(9) ?
    C15 H15 . 0.9300 ?
    N11 H1N . 0.93(7) ?
    N12 H12A . 0.8600 ?
    N12 H12B . 0.8600 ?
    C21 C22 . 1.389(8) ?
    C21 C26 . 1.421(8) ?
    C21 C28 . 1.519(8) ?
    C22 C23 . 1.374(10) ?
    C22 H22 . 0.9300 ?
    C23 C24 . 1.361(11) ?
    C23 H23 . 0.9300 ?
    C24 C25 . 1.387(10) ?
    C24 H24 . 0.9300 ?
    C25 C26 . 1.385(9) ?
    C25 H25 . 0.9300 ?
    C26 C27 . 1.514(9) ?
    C27 O21 . 1.216(9) ?
    C27 O22 . 1.280(9) ?
    C28 O24 . 1.239(7) ?
    C28 O23 . 1.264(7) ?
    O22 H22A . 1.08(10) ?
    O23 H22A . 1.32(11) ?
loop_
    _geom_angle_atom_site_label_1
    _geom_angle_atom_site_label_2
    _geom_angle_atom_site_label_3
    _geom_angle_site_symmetry_1
    _geom_angle_site_symmetry_3
    _geom_angle
    _geom_angle_publ_flag
    N12 C11 N11 . . 118.4(6) ?
    N12 C11 C12 . . 123.5(6) ?
    N11 C11 C12 . . 118.1(7) ?
    C13 C12 C11 . . 119.3(7) ?
    C13 C12 H12 . . 120.3 ?
    C11 C12 H12 . . 120.3 ?
    C12 C13 C14 . . 121.8(7) ?
    C12 C13 H13 . . 119.1 ?
    C14 C13 H13 . . 119.1 ?
    C15 C14 C13 . . 117.5(7) ?
    C15 C14 H14 . . 121.2 ?
    C13 C14 H14 . . 121.2 ?
    N11 C15 C14 . . 120.9(7) ?
    N11 C15 H15 . . 119.5 ?
    C14 C15 H15 . . 119.5 ?
    C11 N11 C15 . . 122.3(6) ?
    C11 N11 H1N . . 121(4) ?
    C15 N11 H1N . . 117(4) ?
    C11 N12 H12A . . 120.0 ?
    C11 N12 H12B . . 120.0 ?
    H12A N12 H12B . . 120.0 ?
    C22 C21 C26 . . 117.9(5) ?
    C22 C21 C28 . . 114.0(5) ?
    C26 C21 C28 . . 128.1(5) ?
    C23 C22 C21 . . 122.9(6) ?
    C23 C22 H22 . . 118.5 ?
    C21 C22 H22 . . 118.5 ?
    C24 C23 C22 . . 119.4(7) ?
    C24 C23 H23 . . 120.3 ?
    C22 C23 H23 . . 120.3 ?
    C23 C24 C25 . . 119.3(6) ?
    C23 C24 H24 . . 120.3 ?
    C25 C24 H24 . . 120.3 ?
    C26 C25 C24 . . 122.7(7) ?
    C26 C25 H25 . . 118.7 ?
    C24 C25 H25 . . 118.7 ?
    C25 C26 C21 . . 117.8(6) ?
    C25 C26 C27 . . 113.7(6) ?
    C21 C26 C27 . . 128.5(5) ?
    O21 C27 O22 . . 119.4(6) ?
    O21 C27 C26 . . 119.7(6) ?
    O22 C27 C26 . . 120.8(6) ?
    O24 C28 O23 . . 121.7(5) ?
    O24 C28 C21 . . 117.2(5) ?
    O23 C28 C21 . . 121.1(5) ?
    C27 O22 H22A . . 112(5) ?
    C28 O23 H22A . . 112(4) ?
loop_
    _geom_torsion_atom_site_label_1
    _geom_torsion_atom_site_label_2
    _geom_torsion_atom_site_label_3
    _geom_torsion_atom_site_label_4
    _geom_torsion_site_symmetry_1
    _geom_torsion_site_symmetry_2
    _geom_torsion_site_symmetry_3
    _geom_torsion_site_symmetry_4
    _geom_torsion
    _geom_torsion_publ_flag
    N12 C11 C12 C13 . . . . -179.0(6) ?
    N11 C11 C12 C13 . . . . -0.2(9) ?
    C11 C12 C13 C14 . . . . 1.6(11) ?
    C12 C13 C14 C15 . . . . -1.9(11) ?
    C13 C14 C15 N11 . . . . 0.9(10) ?
    N12 C11 N11 C15 . . . . 178.1(6) ?
    C12 C11 N11 C15 . . . . -0.8(9) ?
    C14 C15 N11 C11 . . . . 0.5(10) ?
    C26 C21 C22 C23 . . . . 1.2(10) ?
    C28 C21 C22 C23 . . . . -177.7(6) ?
    C21 C22 C23 C24 . . . . -1.1(11) ?
    C22 C23 C24 C25 . . . . -0.6(11) ?
    C23 C24 C25 C26 . . . . 2.1(11) ?
    C24 C25 C26 C21 . . . . -1.9(9) ?
    C24 C25 C26 C27 . . . . 177.2(7) ?
    C22 C21 C26 C25 . . . . 0.2(8) ?
    C28 C21 C26 C25 . . . . 179.0(6) ?
    C22 C21 C26 C27 . . . . -178.7(6) ?
    C28 C21 C26 C27 . . . . 0.1(9) ?
    C25 C26 C27 O21 . . . . 1.4(9) ?
    C21 C26 C27 O21 . . . . -179.7(6) ?
    C25 C26 C27 O22 . . . . -179.5(7) ?
    C21 C26 C27 O22 . . . . -0.6(10) ?
    C22 C21 C28 O24 . . . . -1.0(7) ?
    C26 C21 C28 O24 . . . . -179.9(6) ?
    C22 C21 C28 O23 . . . . -179.9(6) ?
    C26 C21 C28 O23 . . . . 1.2(8) ?
loop_
    _geom_hbond_atom_site_label_D
    _geom_hbond_atom_site_label_H
    _geom_hbond_atom_site_label_A
    _geom_hbond_site_symmetry_A
    _geom_hbond_distance_DH
    _geom_hbond_distance_HA
    _geom_hbond_distance_DA
    _geom_hbond_angle_DHA
    O22 H22A O23 . 1.08(10) 1.32(10) 2.402(7) 173(9)
    N11 H1N O24 2_556 0.93(7) 1.78(7) 2.705(7) 180(7)
    N12 H12A O23 2_556 0.86 2.11 2.965(7) 174
    N12 H12B O22 1_556 0.86 2.31 3.003(8) 138
    C12 H12 O23 1_656 0.93 2.53 3.374(8) 151
    C14 H14 O21 2_746 0.93 2.50 3.203(9) 132
_shelx_space_group_comment
;
The symmetry employed for this shelxl refinement is uniquely defined
by the following loop, which should always be used as a source of
symmetry information in preference to the above space-group names.
They are only intended as comments.
;
_shelx_estimated_absorpt_T_min     ?
_shelx_estimated_absorpt_T_max     ?
_shelx_hkl_file
;
  -2   0   1    1.16    0.09
  -2   0   1    1.02    0.08
  -2   0   1    1.10    0.08
  -2   0   1    1.06    0.09
   2   0  -1    1.16    0.09
   2   0  -1    1.09    0.09
   2   0  -1    1.12    0.09
   2   0  -1    1.07    0.09
  -4   0   2    0.71    0.13
   4   0  -2    0.50    0.11
  -4   0   2    0.44    0.12
   4   0  -2    0.44    0.11
  -6   0   3    9.23    0.49
   6   0  -3    8.36    0.43
   0   1   0   -0.38    0.01
   0   1   0   -0.38    0.01
   0  -1   0   -0.34    0.02
   0  -1   0   -0.38    0.01
   2   1  -1   35.68    1.02
  -2   1   1   35.37    0.98
  -2   1   1   34.89    0.96
   2   1  -1   33.17    1.00
   2   1  -1   35.94    0.99
   2   1  -1   34.84    0.98
  -2   1   1   34.91    0.99
  -2   1   1   34.63    0.95
   2  -1  -1   35.62    0.99
  -2  -1   1   34.46    1.02
   2  -1  -1   35.20    0.96
   2  -1  -1   34.38    0.95
   2  -1  -1   34.97    0.98
  -2  -1   1   35.54    0.99
  -2  -1   1   34.90    0.97
  -2  -1   1   36.02    1.01
  -4   1   2    2.48    0.18
  -4   1   2    2.33    0.19
   4   1  -2    2.28    0.18
   4   1  -2    2.19    0.19
   4  -1  -2    2.30    0.17
   4  -1  -2    2.24    0.17
  -4  -1   2    2.23    0.19
  -4  -1   2    2.12    0.20
   4  -1  -2    2.24    0.18
  -6   1   3    0.76    0.21
   6   1  -3    1.49    0.24
   6   1  -3    1.33    0.23
  -6  -1   3    1.12    0.22
  -6  -1   3    0.87    0.23
   6  -1  -3    1.23    0.20
   0   2   0  382.30    9.46
   0   2   0  370.45    9.46
   0   2   0  378.22    9.72
   0  -2   0  383.16    9.47
   0  -2   0  314.18    9.43
   2   2  -1   36.54    1.02
  -2   2   1   35.02    0.99
  -2   2   1   35.60    0.96
   2   2  -1   35.56    1.02
   2   2  -1   36.77    1.05
  -2   2   1   35.70    0.97
   2   2  -1   36.29    1.06
  -2   2   1   36.92    1.00
  -2  -2   1   36.69    1.01
  -2  -2   1   35.32    1.04
   2  -2  -1   35.46    0.97
  -2  -2   1   35.43    1.06
   2  -2  -1   36.11    0.99
  -2  -2   1   35.96    1.02
   2  -2  -1   35.40    0.97
  -4   2   2    0.42    0.11
   4   2  -2    0.43    0.12
   4   2  -2    0.43    0.12
  -4   2   2    0.58    0.10
   4  -2  -2    0.49    0.10
   4  -2  -2    0.59    0.11
  -4  -2   2    0.52    0.13
   4  -2  -2    0.48    0.10
  -4  -2   2    0.37    0.13
  -6   2   3    2.22    0.28
   6   2  -3    1.96    0.28
   6   2  -3    2.27    0.28
  -6  -2   3    2.10    0.28
   6  -2  -3    2.14    0.25
  -6  -2   3    2.30    0.31
   0   3   0   -0.02    0.02
   0   3   0   -0.02    0.02
   0   3   0   -0.01    0.03
   0   3   0   -0.02    0.02
   0  -3   0   -0.05    0.02
   0  -3   0   -0.02    0.02
   0  -3   0   -0.01    0.01
   0  -3   0    0.01    0.04
  -2   3   1   55.32    1.48
  -2   3   1   55.65    1.44
   2   3  -1   54.63    1.52
   2   3  -1   55.11    1.58
   2   3  -1   54.38    1.56
  -2   3   1   57.15    1.44
  -2   3   1   55.62    1.49
  -2  -3   1   56.77    1.52
  -2  -3   1   54.25    1.57
   2  -3  -1   54.72    1.45
  -2  -3   1   53.85    1.53
  -4   3   2    6.09    0.25
   4   3  -2    5.85    0.33
  -4   3   2    6.26    0.29
   4   3  -2    6.07    0.32
  -4  -3   2    6.02    0.34
   4  -3  -2    6.04    0.26
  -4  -3   2    5.80    0.32
   4  -3  -2    5.56    0.25
   4  -3  -2    6.09    0.27
   6   3  -3    0.39    0.18
  -6   3   3    0.35    0.15
   6   3  -3    0.44    0.17
  -6  -3   3    0.62    0.20
   6  -3  -3    0.50    0.14
  -6  -3   3    0.27    0.16
   0   4   0   14.56    0.41
   0   4   0   14.99    0.42
   0   4   0   14.15    0.43
   0   4   0   14.42    0.43
   0  -4   0   14.12    0.44
   0  -4   0   14.35    0.41
   0  -4   0   13.97    0.42
   2   4  -1   44.73    1.26
   2   4  -1   44.26    1.30
  -2   4   1   43.69    1.19
  -2   4   1   45.70    1.20
  -2  -4   1   44.48    1.31
  -2  -4   1   43.33    1.27
   2  -4  -1   43.34    1.16
   2  -4  -1   47.50    1.16
   4   4  -2   14.59    0.57
  -4   4   2   14.47    0.51
   4   4  -2   14.66    0.60
  -4  -4   2   15.39    0.59
   4  -4  -2   15.15    0.48
  -4  -4   2   14.46    0.61
  -6   4   3    0.26    0.13
   6   4  -3    0.12    0.16
   6   4  -3    0.39    0.17
  -6  -4   3    0.34    0.17
  -6  -4   3    0.14    0.18
   6  -4  -3    0.34    0.13
   0   5   0   -0.09    0.03
   0   5   0   -0.02    0.03
   0   5   0   -0.04    0.04
   0   5   0   -0.04    0.04
   0  -5   0    0.07    0.06
   0  -5   0   -0.08    0.03
   0  -5   0   -0.12    0.03
   0  -5   0   -0.06    0.03
   2   5  -1   13.12    0.46
   2   5  -1   12.84    0.49
   2  -5  -1   13.34    0.46
  -2  -5   1   13.64    0.49
  -2  -5   1   13.39    0.48
   4   5  -2    1.12    0.18
   4   5  -2    1.02    0.19
  -4   5   2    0.99    0.12
   4  -5  -2    1.02    0.11
  -4  -5   2    1.09    0.20
   4  -5  -2    0.92    0.14
  -4  -5   2    0.93    0.19
   6   5  -3    0.53    0.21
  -6   5   3    0.31    0.14
   6   5  -3    0.45    0.19
  -6  -5   3    0.39    0.20
   6  -5  -3    0.45    0.12
  -6  -5   3    0.30    0.20
   0   6   0    6.21    0.24
   0   6   0    5.97    0.25
   0   6   0    6.22    0.22
   0  -6   0    6.60    0.22
   0  -6   0    6.20    0.28
   0  -6   0    6.19    0.23
   2   6  -1    0.16    0.09
   2   6  -1    0.32    0.10
  -2  -6   1    0.18    0.09
  -2  -6   1    0.14    0.09
   2  -6  -1    0.26    0.09
   4   6  -2    0.53    0.15
  -4   6   2    0.64    0.09
   4   6  -2    0.46    0.15
   4  -6  -2    0.80    0.15
  -4  -6   2    0.42    0.15
  -4  -6   2    0.61    0.18
   6   6  -3    0.80    0.24
   6   6  -3    0.64    0.22
  -6   6   3    0.78    0.16
  -6  -6   3    1.02    0.24
  -6  -6   3    0.46    0.21
   0   7   0   -0.03    0.05
   0   7   0   -0.08    0.04
   0   7   0   -0.03    0.05
   0  -7   0   -0.10    0.07
   0  -7   0   -0.01    0.05
   0  -7   0   -0.08    0.04
   2   7  -1   13.33    0.49
   2   7  -1   13.31    0.52
  -2  -7   1   13.18    0.51
  -2  -7   1   13.38    0.50
   2  -7  -1   12.93    0.50
   4   7  -2    2.35    0.28
   4   7  -2    2.67    0.29
  -4  -7   2    2.43    0.25
  -4  -7   2    2.73    0.27
   4  -7  -2    2.76    0.22
   6   7  -3   -0.10    0.18
   6   7  -3   -0.01    0.17
  -6  -7   3   -0.03    0.17
   0   8   0    2.12    0.15
   0  -8   0    2.33    0.14
   0  -8   0    2.28    0.20
   2   8  -1    4.33    0.28
   2   8  -1    4.58    0.26
   2  -8  -1    4.18    0.29
  -2  -8   1    4.61    0.27
  -2  -8   1    5.03    0.29
   4   8  -2    1.85    0.27
   4   8  -2    1.75    0.25
  -4  -8   2    1.98    0.26
  -4  -8   2    2.29    0.29
   4  -8  -2    2.42    0.27
   0   9   0    0.01    0.07
   0  -9   0    0.11    0.06
   0  -9   0   -0.05    0.10
   2   9  -1    0.92    0.18
   2  -9  -1    1.05    0.20
  -2  -9   1    1.27    0.19
   4   9  -2    0.83    0.22
  -4  -9   2    0.83    0.21
   4  -9  -2    0.52    0.17
   0  10   0    5.43    0.27
   0 -10   0    5.66    0.24
   0 -10   0    4.95    0.34
   2  10  -1    0.43    0.15
   2 -10  -1    0.21    0.14
  -2 -10   1    0.18    0.12
   4  10  -2    0.13    0.18
   4 -10  -2    0.05    0.17
  -4 -10   2    0.27    0.18
   0  11   0    0.00    0.09
   0 -11   0    0.11    0.14
   2  11  -1    0.42    0.16
   2 -11  -1    0.27    0.17
  -2 -11   1    0.41    0.14
   4 -11  -2   -0.06    0.14
   0 -12   0    0.85    0.23
   2  12  -1   -0.13    0.12
   2 -12  -1    0.15    0.18
   0 -13   0    0.11    0.18
  -7   0   3   -0.02    0.17
   7   0  -3   -0.14    0.14
   5   0  -2    1.74    0.21
   5   0  -2    1.59    0.20
  -5   0   2    2.05    0.21
  -5   0   2    2.20    0.26
   3   0  -1   50.80    1.43
  -3   0   1   51.49    1.44
  -3   0   1   52.74    1.47
   3   0  -1   51.86    1.47
   3   0  -1   53.12    1.45
  -3   0   1   50.90    1.49
  -1   0   0   23.36    0.64
  -1   0   0   22.78    0.63
  -1   0   0   23.47    0.65
  -1   0   0   23.49    0.66
   1   0   0   23.80    0.64
   1   0   0   23.62    0.66
   1   0   0   24.24    0.64
   1   0   0   23.11    0.65
  -1   0   1   42.91    1.17
   1   0  -1   42.77    1.14
   1   0  -1   43.11    1.14
   1   0  -1   43.81    1.17
   1   0  -1   42.61    1.17
  -1   0   1   43.78    1.14
  -1   0   1   43.49    1.14
  -1   0   1   43.45    1.17
  -3   0   2   40.25    1.23
  -3   0   2   42.98    1.20
   3   0  -2   41.51    1.22
   3   0  -2   42.64    1.20
  -3   0   2   44.06    1.23
   3   0  -2   41.32    1.19
  -5   0   3    2.45    0.24
   5   0  -3    2.84    0.24
   5   0  -3    2.37    0.21
  -5   0   3    2.56    0.21
   7   0  -4   -0.26    0.13
  -7   0   4    0.04    0.16
   7   1  -3    0.07    0.15
  -7   1   3   -0.06    0.16
   7  -1  -3   -0.06    0.15
  -7  -1   3    0.01    0.17
   5   1  -2    3.39    0.26
  -5   1   2    3.79    0.24
   5   1  -2    3.43    0.26
  -5   1   2    3.43    0.27
   5  -1  -2    3.04    0.24
  -5  -1   2    3.79    0.28
  -5  -1   2    3.41    0.29
   5  -1  -2    3.52    0.25
  -3   1   1   32.44    0.95
   3   1  -1   33.16    0.98
   3   1  -1   31.06    0.94
  -3   1   1   32.82    0.93
  -3   1   1   31.31    0.97
   3  -1  -1   32.34    0.92
  -3  -1   1   32.28    1.00
   3  -1  -1   32.46    0.93
   3  -1  -1   32.51    0.95
  -3  -1   1   32.17    0.96
  -1   1   0   69.49    1.77
   1   1   0   68.05    1.80
  -1   1   0   69.58    1.81
   1   1   0   71.45    1.85
  -1   1   0   68.43    1.77
   1   1   0   67.34    1.79
  -1   1   0   68.88    1.82
   1   1   0   66.67    1.83
   1  -1   0   67.32    1.81
  -1  -1   0   69.57    1.80
  -1  -1   0   67.02    1.85
   1  -1   0   67.64    1.77
  -1  -1   0   70.25    1.79
   1  -1   0   65.43    1.77
   1   1  -1  102.36    2.76
   1   1  -1  104.92    2.76
  -1   1   1  103.01    2.73
  -1   1   1  103.90    2.67
  -1   1   1  103.22    2.73
   1   1  -1  103.70    2.69
  -1   1   1  105.28    2.67
   1   1  -1  103.47    2.69
  -1  -1   1  105.59    2.69
  -1  -1   1  106.93    2.77
   1  -1  -1  104.97    2.73
  -1  -1   1  101.57    2.75
   1  -1  -1  101.53    2.67
   1  -1  -1  102.22    2.67
  -1  -1   1  100.53    2.69
  -3   1   2   10.16    0.39
   3   1  -2   10.25    0.38
  -3   1   2    9.92    0.35
   3   1  -2    9.90    0.39
  -3   1   2   10.50    0.37
   3  -1  -2   10.35    0.37
   3  -1  -2    9.82    0.36
   3  -1  -2   10.36    0.36
  -3  -1   2   10.28    0.41
  -3  -1   2   10.42    0.38
   5   1  -3    4.47    0.30
   5   1  -3    3.47    0.27
  -5   1   3    4.39    0.27
  -5   1   3    3.96    0.29
  -5  -1   3    4.97    0.31
  -5  -1   3    4.05    0.31
   5  -1  -3    4.37    0.27
   5  -1  -3    5.73    0.30
   7   1  -4    0.02    0.15
  -7   1   4    0.09    0.18
  -7  -1   4    0.23    0.18
   7  -1  -4    0.11    0.16
   7   2  -3    1.34    0.26
  -7   2   3    1.25    0.26
   7  -2  -3    1.28    0.23
  -7  -2   3    1.79    0.31
  -5   2   2    5.93    0.35
   5   2  -2    5.89    0.36
   5   2  -2    6.62    0.36
  -5  -2   2    6.00    0.38
  -5  -2   2    6.39    0.37
   5  -2  -2    6.35    0.32
   3   2  -1    8.74    0.36
  -3   2   1    8.49    0.33
  -3   2   1    8.54    0.30
  -3   2   1    8.53    0.31
   3   2  -1    8.38    0.34
   3  -2  -1    8.31    0.30
   3  -2  -1    8.55    0.31
  -3  -2   1    8.69    0.35
   3  -2  -1    8.53    0.30
  -3  -2   1    8.32    0.37
   1   2   0  972.63   25.95
   1   2   0 1000.00   25.35
   1   2   0  996.16   26.02
   1   2   0  951.82   25.31
  -1  -2   0  986.18   25.32
  -1  -2   0  970.61   25.38
  -1  -2   0  970.89   26.01
   1   2  -1  194.30    5.11
  -1   2   1  196.11    5.25
   1   2  -1  201.82    5.11
   1   2  -1  199.76    5.23
  -1   2   1  192.93    5.11
  -1   2   1  197.36    5.26
  -1   2   1  201.55    5.12
   1   2  -1  198.44    5.24
  -1  -2   1  203.61    5.23
  -1  -2   1  202.59    5.11
  -1  -2   1  195.07    5.11
  -1  -2   1  197.51    5.23
   1  -2  -1  193.43    5.13
  -3   2   2    1.50    0.13
  -3   2   2    1.94    0.13
   3   2  -2    2.19    0.17
   3   2  -2    1.85    0.15
  -3   2   2    1.58    0.11
  -3  -2   2    1.60    0.15
   3  -2  -2    1.99    0.13
   3  -2  -2    1.94    0.13
   3  -2  -2    2.19    0.13
  -3  -2   2    1.47    0.17
   5   2  -3    8.61    0.44
   5   2  -3    7.94    0.41
  -5   2   3    8.48    0.42
  -5  -2   3    8.74    0.46
  -5  -2   3    8.52    0.42
   5  -2  -3    8.46    0.38
   7   2  -4    0.07    0.17
  -7   2   4    0.07    0.17
   7  -2  -4    0.04    0.15
  -7  -2   4    0.20    0.19
  -7   3   3   -0.08    0.16
   7   3  -3    0.24    0.19
  -7  -3   3    0.14    0.17
   7  -3  -3    0.22    0.15
  -7  -3   3    0.27    0.23
   5   3  -2    1.11    0.20
   5   3  -2    0.75    0.17
  -5   3   2    1.21    0.18
   5  -3  -2    1.25    0.16
  -5  -3   2    0.98    0.19
  -5  -3   2    1.11    0.22
   3   3  -1    5.70    0.29
   3   3  -1    5.42    0.27
  -3   3   1    5.74    0.21
  -3   3   1    5.63    0.24
   3  -3  -1    5.73    0.22
   3  -3  -1    5.66    0.22
  -3  -3   1    5.61    0.28
  -3  -3   1    5.09    0.29
   1   3   0   17.45    0.55
   1   3   0   17.46    0.52
   1   3   0   17.35    0.51
   1   3   0   17.32    0.53
  -1  -3   0   17.52    0.54
  -1  -3   0   17.77    0.51
  -1  -3   0   17.58    0.50
  -1  -3   0   17.03    0.52
   1  -3   0   17.38    0.50
   1   3  -1    7.73    0.26
   1   3  -1    7.60    0.27
   1   3  -1    7.50    0.27
   1   3  -1    7.52    0.28
  -1  -3   1    7.53    0.25
  -1  -3   1    7.75    0.27
  -1  -3   1    7.49    0.27
   1  -3  -1    7.73    0.20
  -1  -3   1    7.80    0.26
  -1  -3   1    7.53    0.28
  -3   3   2   16.04    0.50
   3   3  -2   15.64    0.55
  -3   3   2   16.55    0.52
  -3   3   2   16.19    0.48
   3   3  -2   16.16    0.58
   3  -3  -2   16.49    0.49
  -3  -3   2   15.68    0.56
  -3  -3   2   16.10    0.59
   3  -3  -2   15.81    0.49
   5   3  -3    0.27    0.14
   5   3  -3    0.62    0.17
  -5   3   3    0.43    0.12
   5  -3  -3    0.18    0.10
  -5  -3   3    0.18    0.14
  -5  -3   3    0.27    0.16
   7   3  -4   -0.07    0.18
  -7   3   4    0.02    0.16
  -7  -3   4   -0.06    0.18
   7  -3  -4    0.05    0.14
   7   4  -3    1.79    0.32
  -7   4   3    1.71    0.26
  -7  -4   3    1.63    0.30
   7  -4  -3    1.69    0.24
   5   4  -2    0.43    0.16
   5   4  -2    0.07    0.13
  -5   4   2    0.05    0.09
   5  -4  -2    0.09    0.08
  -5  -4   2    0.02    0.13
   5  -4  -2    0.18    0.09
  -5  -4   2    0.05    0.14
  -3   4   1    5.20    0.18
   3   4  -1    5.07    0.26
  -3   4   1    5.16    0.21
   3   4  -1    5.26    0.29
  -3  -4   1    4.88    0.29
   3  -4  -1    5.41    0.19
  -3  -4   1    5.18    0.28
   1   4   0    6.34    0.25
  -1   4   0    6.49    0.18
  -1   4   0    6.30    0.18
   1   4   0    6.53    0.24
   1   4   0    6.59    0.27
  -1  -4   0    6.58    0.24
  -1  -4   0    6.62    0.24
   1  -4   0    6.88    0.25
  -1  -4   0    6.52    0.25
  -1  -4   0    6.28    0.26
   1   4  -1    0.43    0.08
   1   4  -1    0.28    0.07
   1   4  -1    0.35    0.07
  -1   4   1    0.27    0.03
  -1  -4   1    0.29    0.07
  -1  -4   1    0.48    0.08
  -1  -4   1    0.47    0.08
   1  -4  -1    0.45    0.08
  -1  -4   1    0.29    0.07
  -3   4   2    3.40    0.15
   3   4  -2    3.93    0.22
   3   4  -2    3.65    0.23
  -3   4   2    3.15    0.16
  -3   4   2    3.34    0.13
  -3  -4   2    3.33    0.22
   3  -4  -2    3.50    0.15
  -3  -4   2    3.44    0.24
  -5   4   3    0.84    0.15
   5   4  -3    1.06    0.20
   5   4  -3    0.40    0.16
  -5  -4   3    0.24    0.16
   5  -4  -3    0.71    0.13
  -5  -4   3    0.76    0.18
  -7   4   4    0.01    0.15
   7   4  -4   -0.02    0.18
  -7  -4   4    0.13    0.19
   7  -4  -4    0.13    0.14
  -7   5   3   -0.02    0.16
   7   5  -3   -0.05    0.22
   5   5  -2    0.65    0.18
   5   5  -2    0.51    0.17
  -5   5   2    0.50    0.12
   5  -5  -2    0.74    0.11
  -5  -5   2    0.66    0.19
  -5  -5   2    0.68    0.19
   5  -5  -2    0.47    0.13
   3   5  -1    3.17    0.23
   3   5  -1    3.08    0.21
  -3   5   1    2.76    0.14
   3  -5  -1    2.89    0.19
  -3  -5   1    3.13    0.24
   3  -5  -1    2.98    0.12
   3  -5  -1    2.75    0.11
  -3  -5   1    3.34    0.23
   1   5   0    2.35    0.16
   1   5   0    2.38    0.15
  -1   5   0    2.35    0.09
   1   5   0    2.37    0.14
  -1   5   0    2.48    0.09
   1  -5   0    2.54    0.16
  -1  -5   0    2.35    0.14
  -1  -5   0    2.22    0.15
  -1  -5   0    2.24    0.15
  -1  -5   0    2.30    0.14
   1   5  -1    7.10    0.29
  -1   5   1    6.46    0.21
   1   5  -1    7.03    0.27
   1   5  -1    6.83    0.28
  -1  -5   1    6.93    0.28
  -1  -5   1    6.67    0.27
   1  -5  -1    6.80    0.28
  -1  -5   1    6.97    0.27
  -1  -5   1    7.02    0.26
   3   5  -2   13.75    0.50
  -3   5   2   12.14    0.40
   3   5  -2   13.72    0.53
   3  -5  -2   11.29    0.37
  -3  -5   2   12.94    0.52
   3  -5  -2   13.45    0.37
  -3  -5   2   13.12    0.51
   5   5  -3    0.58    0.18
   5   5  -3    0.67    0.19
  -5   5   3    0.54    0.12
   5  -5  -3    0.84    0.12
  -5  -5   3    0.79    0.19
  -5  -5   3    0.72    0.19
   7   5  -4    0.04    0.20
  -7   5   4    0.18    0.17
  -5   6   2    1.43    0.15
   5   6  -2    2.15    0.28
   5   6  -2    1.59    0.26
  -5  -6   2    1.56    0.26
   5  -6  -2    1.57    0.20
  -5  -6   2    1.85    0.28
   3   6  -1   29.04    0.91
  -3   6   1   27.05    0.77
   3   6  -1   28.96    0.95
  -3  -6   1   28.60    0.92
   3  -6  -1   26.94    0.86
  -3  -6   1   28.27    0.95
   1   6   0    0.05    0.06
   1   6   0   -0.04    0.06
  -1   6   0    0.05    0.03
   1   6   0   -0.03    0.05
  -1   6   0    0.07    0.03
  -1  -6   0    0.05    0.06
   1  -6   0    0.05    0.07
  -1  -6   0   -0.04    0.06
  -1  -6   0    0.03    0.06
  -1  -6   0    0.07    0.07
  -1   6   1    1.94    0.09
  -1   6   1    1.98    0.09
   1   6  -1    1.90    0.15
   1   6  -1    1.80    0.13
   1   6  -1    1.98    0.16
  -1  -6   1    2.00    0.15
   1  -6  -1    1.98    0.16
  -1  -6   1    2.10    0.14
  -1  -6   1    1.94    0.14
  -1  -6   1    1.99    0.15
   3   6  -2   26.42    0.86
   3   6  -2   25.82    0.90
   3  -6  -2   25.90    0.83
  -3  -6   2   27.51    0.91
  -3  -6   2   27.17    0.89
   5   6  -3   -0.01    0.13
   5   6  -3    0.04    0.13
  -5   6   3    0.00    0.08
  -5  -6   3    0.15    0.15
  -5  -6   3    0.01    0.16
   5  -6  -3    0.09    0.11
   5   7  -2    0.03    0.14
   5   7  -2    0.13    0.15
  -5  -7   2    0.01    0.16
  -5  -7   2    0.14    0.17
   5  -7  -2   -0.04    0.10
   3   7  -1    0.52    0.13
   3   7  -1    0.63    0.16
  -3  -7   1    0.62    0.15
   3  -7  -1    0.58    0.14
  -3  -7   1    0.43    0.14
  -1   7   0   -0.03    0.04
   1   7   0    0.00    0.07
   1   7   0   -0.02    0.07
   1   7   0    0.04    0.07
  -1   7   0   -0.03    0.04
  -1  -7   0    0.00    0.07
  -1  -7   0   -0.02    0.07
   1  -7   0   -0.03    0.06
  -1  -7   0    0.02    0.06
  -1  -7   0    0.08    0.08
   1   7  -1   11.99    0.45
  -1   7   1   11.72    0.38
  -1   7   1   11.92    0.37
   1   7  -1   12.40    0.42
   1   7  -1   12.74    0.48
  -1  -7   1   12.61    0.44
  -1  -7   1   12.64    0.47
  -1  -7   1   12.69    0.43
   1  -7  -1   12.69    0.48
  -1  -7   1   12.53    0.43
   3   7  -2    1.59    0.20
   3   7  -2    1.72    0.23
  -3  -7   2    1.37    0.20
   3  -7  -2    1.58    0.20
  -3  -7   2    1.58    0.21
   5   7  -3    0.18    0.16
   5   7  -3    0.17    0.17
  -5  -7   3    0.19    0.17
   5  -7  -3    0.37    0.15
  -5  -7   3    0.09    0.15
   5   8  -2    0.03    0.17
   5   8  -2    0.27    0.20
  -5  -8   2    0.32    0.18
   5  -8  -2    0.32    0.15
   3   8  -1    1.95    0.25
   3   8  -1    1.75    0.22
   3  -8  -1    2.01    0.24
  -3  -8   1    1.57    0.22
  -3  -8   1    1.79    0.23
  -1   8   0    1.94    0.12
   1   8   0    2.08    0.18
  -1  -8   0    2.04    0.17
  -1  -8   0    2.13    0.20
   1  -8   0    2.03    0.20
   1   8  -1    0.74    0.13
  -1   8   1    0.73    0.08
   1  -8  -1    0.74    0.16
  -1  -8   1    0.84    0.13
  -1  -8   1    0.92    0.16
   3   8  -2    0.42    0.15
   3   8  -2    0.30    0.12
   3  -8  -2    0.43    0.14
  -3  -8   2    0.33    0.13
  -3  -8   2    0.42    0.15
   5   8  -3    0.92    0.23
   5   8  -3    0.63    0.23
   5  -8  -3    0.67    0.18
  -5  -8   3    0.62    0.22
   5  -9  -2    0.49    0.19
   3   9  -1    1.46    0.23
  -3  -9   1    1.31    0.21
   3  -9  -1    1.24    0.23
   1   9   0    5.37    0.29
  -1   9   0    4.80    0.21
   1  -9   0    5.14    0.32
  -1  -9   0    5.16    0.31
  -1  -9   0    5.36    0.27
   1   9  -1    7.67    0.36
  -1   9   1    6.75    0.26
   1  -9  -1    6.86    0.38
  -1  -9   1    7.37    0.38
  -1  -9   1    7.83    0.33
   3   9  -2    0.39    0.15
   3  -9  -2    0.67    0.18
  -3  -9   2    0.56    0.16
   5  -9  -3    0.41    0.17
   5 -10  -2   -0.03    0.15
   3  10  -1    0.05    0.13
   3 -10  -1    0.30    0.16
  -3 -10   1    0.14    0.12
   1  10   0    1.42    0.20
   1 -10   0    1.47    0.23
  -1 -10   0    1.55    0.23
  -1 -10   0    1.65    0.19
   1  10  -1    1.32    0.18
   1 -10  -1    0.75    0.19
  -1 -10   1    1.01    0.20
  -1 -10   1    1.34    0.17
   3  10  -2    2.06    0.28
   3 -10  -2    1.90    0.28
  -3 -10   2    2.34    0.27
   5 -10  -3    0.05    0.15
   3  11  -1   -0.17    0.14
  -3 -11   1    0.24    0.15
   3 -11  -1   -0.10    0.13
   1  11   0    1.40    0.20
  -1 -11   0    1.82    0.27
  -1 -11   0    1.48    0.18
   1 -11   0    1.38    0.25
   1  11  -1    0.47    0.15
   1 -11  -1    0.03    0.14
  -1 -11   1    0.43    0.12
  -1 -11   1    0.50    0.18
   3  11  -2    0.23    0.16
   3 -11  -2    0.17    0.16
  -3 -11   2    0.17    0.15
   3 -12  -1   -0.04    0.17
   1  12   0    0.47    0.16
   1 -12   0    0.70    0.21
  -1 -12   0    0.70    0.21
   1  12  -1    0.44    0.16
   1 -12  -1    0.55    0.21
   3 -12  -2    0.36    0.19
   1 -13   0    0.31    0.19
   1 -13  -1   -0.08    0.15
  -6   0   2    2.38    0.30
   6   0  -2    2.45    0.27
   4   0  -1    0.78    0.13
  -4   0   1    0.65    0.12
  -4   0   1    0.79    0.14
   4   0  -1    0.80    0.13
  -2   0   0   57.65    1.59
   2   0   0   57.08    1.58
  -2   0   0   55.32    1.53
   2   0   0   57.08    1.57
   2   0   0   55.95    1.53
   2   0   0   57.45    1.54
  -2   0   0   58.50    1.52
   0   0   1   -0.30    0.01
   0   0  -1   -0.31    0.01
   0   0   1   -0.32    0.01
   0   0  -1   -0.31    0.00
   2   0  -2    4.50    0.18
  -2   0   2    4.52    0.20
  -2   0   2    4.58    0.19
  -2   0   2    4.59    0.18
   2   0  -2    4.53    0.19
  -2   0   2    4.43    0.18
   2   0  -2    4.55    0.19
   2   0  -2    4.26    0.19
  -4   0   3    2.81    0.20
   4   0  -3    2.68    0.19
   4   0  -3    2.54    0.20
  -4   0   3    2.86    0.21
   6   0  -4    0.56    0.17
  -6   0   4    0.45    0.18
   6   1  -2    0.05    0.13
  -6   1   2    0.19    0.15
   6   1  -2    0.19    0.14
   6  -1  -2    0.40    0.15
  -6  -1   2    0.24    0.15
  -6  -1   2    0.06    0.17
  -4   1   1   16.91    0.56
  -4   1   1   16.53    0.60
   4   1  -1   16.37    0.60
   4   1  -1   15.49    0.57
   4  -1  -1   16.79    0.57
  -4  -1   1   16.87    0.59
   4  -1  -1   15.93    0.56
  -4  -1   1   15.84    0.62
   4  -1  -1   16.08    0.55
   2   1   0   15.91    0.51
   2   1   0   16.42    0.50
   2   1   0   16.13    0.51
  -2   1   0   16.38    0.47
  -2   1   0   16.21    0.51
   2   1   0   16.47    0.53
  -2   1   0   16.41    0.48
  -2  -1   0   16.19    0.51
   2  -1   0   16.42    0.50
  -2  -1   0   16.24    0.53
   2  -1   0   16.15    0.48
   2  -1   0   16.05    0.48
   2  -1   0   15.65    0.49
  -2  -1   0   16.79    0.49
   0   1  -1   91.42    2.34
   0   1   1   93.38    2.34
   0   1   1   85.33    2.37
   0   1  -1   82.56    2.34
   0   1  -1   82.82    2.39
   0  -1  -1   94.31    2.35
   0  -1   1   93.64    2.36
   0  -1   1   79.53    2.33
   0  -1  -1   94.02    2.37
   0  -1   1   94.03    2.33
  -2   1   2   23.60    0.70
   2   1  -2   23.29    0.72
   2   1  -2   23.99    0.70
  -2   1   2   24.02    0.67
   2   1  -2   23.79    0.70
  -2   1   2   24.43    0.67
   2   1  -2   24.34    0.73
  -2   1   2   23.04    0.69
   2  -1  -2   22.90    0.69
  -2  -1   2   24.26    0.72
  -2  -1   2   24.68    0.73
  -2  -1   2   23.91    0.70
   2  -1  -2   24.10    0.70
   2  -1  -2   23.17    0.67
   2  -1  -2   23.12    0.67
  -2  -1   2   24.22    0.69
  -4   1   3   13.59    0.49
  -4   1   3   14.74    0.54
   4   1  -3   13.62    0.51
   4   1  -3   13.30    0.53
  -4  -1   3   14.22    0.52
   4  -1  -3   13.62    0.51
   4  -1  -3   13.73    0.49
  -4  -1   3   14.34    0.56
   4  -1  -3   13.63    0.53
  -6   1   4    0.56    0.18
   6   1  -4    0.77    0.19
   6   1  -4    0.39    0.16
   6  -1  -4    0.41    0.15
  -6  -1   4    0.71    0.20
  -6  -1   4    0.72    0.18
   6   2  -2    0.42    0.18
   6   2  -2    0.62    0.19
  -6   2   2    0.56    0.18
  -6  -2   2    0.54    0.18
   6  -2  -2    0.40    0.14
  -6  -2   2    0.34    0.18
   4   2  -1    6.42    0.32
  -4   2   1    6.64    0.29
   4   2  -1    6.73    0.34
  -4   2   1    6.29    0.32
   4  -2  -1    6.99    0.29
  -4  -2   1    6.84    0.33
   4  -2  -1    6.86    0.29
   4  -2  -1    6.60    0.29
  -4  -2   1    6.98    0.37
   2   2   0   24.82    0.74
   2   2   0   23.29    0.69
   2   2   0   23.41    0.72
   2   2   0   23.71    0.71
  -2   2   0   23.84    0.64
  -2   2   0   23.44    0.65
  -2   2   0   23.11    0.68
   2  -2   0   23.15    0.65
  -2  -2   0   23.45    0.71
  -2  -2   0   23.55    0.69
  -2  -2   0   23.23    0.73
   2  -2   0   23.55    0.67
   2  -2   0   23.09    0.66
   0   2  -1   10.79    0.31
   0   2   1   10.50    0.30
   0   2  -1   10.27    0.30
   0   2  -1   10.72    0.30
   0   2   1   10.71    0.30
   0   2   1   11.09    0.32
   0   2  -1   10.97    0.31
   0  -2   1   10.44    0.31
   0  -2   1   10.61    0.30
   0  -2   1   10.36    0.30
   0  -2  -1   10.58    0.30
   0  -2  -1   10.38    0.30
  -2   2   2   73.32    1.88
   2   2  -2   71.07    1.93
  -2   2   2   72.88    1.94
  -2   2   2   70.26    1.93
   2   2  -2   72.79    1.99
   2   2  -2   68.03    1.98
  -2   2   2   71.33    1.87
   2   2  -2   72.45    1.94
  -2  -2   2   72.80    1.99
  -2  -2   2   72.91    1.92
   2  -2  -2   70.86    1.88
   2  -2  -2   69.80    1.88
   2  -2  -2   73.30    1.93
  -2  -2   2   71.57    1.93
   2  -2  -2   71.06    1.92
  -4   2   3    1.43    0.15
   4   2  -3    1.29    0.17
  -4   2   3    1.51    0.14
   4   2  -3    1.50    0.19
  -4   2   3    1.49    0.13
  -4  -2   3    1.70    0.20
   4  -2  -3    1.62    0.15
   4  -2  -3    1.62    0.14
  -4  -2   3    1.72    0.21
   4  -2  -3    1.73    0.15
   6   2  -4    1.56    0.25
  -6   2   4    1.34    0.23
   6   2  -4    1.01    0.21
  -6  -2   4    1.23    0.25
   6  -2  -4    0.97    0.19
  -6  -2   4    1.10    0.22
   6   3  -2    0.30    0.16
  -6   3   2    0.49    0.16
   6   3  -2    0.37    0.17
  -6  -3   2    0.29    0.16
  -6  -3   2    0.02    0.14
   6  -3  -2    0.09    0.11
  -4   3   1   11.31    0.44
   4   3  -1   10.80    0.48
   4   3  -1   11.77    0.47
  -4   3   1   11.59    0.39
   4  -3  -1   11.00    0.39
   4  -3  -1   11.04    0.40
  -4  -3   1   11.25    0.47
   4  -3  -1   10.81    0.40
  -4  -3   1   11.26    0.50
  -2   3   0    5.94    0.21
   2   3   0    6.00    0.27
   2   3   0    5.97    0.25
  -2   3   0    6.02    0.19
   2   3   0    6.08    0.28
   2  -3   0    6.23    0.23
   2  -3   0    5.69    0.19
  -2  -3   0    6.16    0.25
  -2  -3   0    5.92    0.26
  -2  -3   0    5.96    0.28
   0   3   1   82.69    2.16
   0   3   1   83.87    2.22
   0   3   1   83.83    2.16
   0   3  -1   83.85    2.22
   0   3  -1   82.25    2.16
   0   3  -1   84.83    2.16
   0   3  -1   81.03    2.22
   0  -3   1   82.31    2.12
   0  -3  -1   83.45    2.16
   0  -3  -1   86.14    2.12
   0  -3   1   85.46    2.16
   0  -3  -1   81.89    2.17
   0  -3   1   81.21    2.16
  -2   3   2   15.96    0.44
   2   3  -2   15.18    0.53
  -2   3   2   16.15    0.47
   2   3  -2   15.54    0.51
  -2   3   2   16.72    0.45
  -2   3   2   16.35    0.47
  -2  -3   2   15.98    0.54
   2  -3  -2   16.12    0.44
   2  -3  -2   15.31    0.45
   2  -3  -2   16.22    0.44
  -2  -3   2   15.68    0.52
  -2  -3   2   16.76    0.52
  -4   3   3    1.16    0.11
   4   3  -3    0.92    0.16
   4   3  -3    1.18    0.19
  -4   3   3    1.20    0.15
   4  -3  -3    1.26    0.13
  -4  -3   3    1.20    0.18
   4  -3  -3    1.28    0.12
   4  -3  -3    1.08    0.12
  -4  -3   3    1.14    0.18
   6   3  -4    0.35    0.19
  -6   3   4    0.17    0.14
   6   3  -4    0.40    0.17
  -6  -3   4    0.26    0.16
  -6  -3   4    0.33    0.18
   6  -3  -4    0.27    0.14
   6   4  -2    0.36    0.18
   6   4  -2    0.30    0.17
  -6   4   2    0.32    0.15
  -6  -4   2    0.48    0.19
  -6  -4   2   -0.07    0.15
   6  -4  -2    0.40    0.13
   4   4  -1   15.96    0.59
  -4   4   1   15.29    0.53
   4   4  -1   15.34    0.61
   4  -4  -1   15.11    0.50
  -4  -4   1   15.57    0.63
  -4  -4   1   15.61    0.60
   4  -4  -1   15.20    0.49
   2   4   0  117.46    3.14
   2   4   0  115.89    3.23
  -2   4   0  119.53    3.13
   2  -4   0  117.22    3.04
  -2  -4   0  115.72    3.16
   2  -4   0  119.73    3.02
   2  -4   0  120.56    3.05
  -2  -4   0  118.73    3.00
  -2  -4   0  121.14    3.24
   0   4  -1    3.02    0.12
   0   4   1    3.06    0.14
   0   4   1    3.07    0.12
   0   4  -1    3.08    0.12
   0   4  -1    2.88    0.13
   0   4   1    3.10    0.13
   0   4  -1    2.94    0.13
   0  -4  -1    2.95    0.12
   0  -4   1    2.75    0.15
   0  -4   1    2.91    0.12
   0  -4  -1    2.83    0.13
   0  -4   1    2.84    0.12
   0  -4  -1    2.92    0.15
   2   4  -2   22.32    0.76
  -2   4   2   23.61    0.67
  -2   4   2   23.57    0.67
   2   4  -2   24.39    0.74
  -2  -4   2   23.48    0.74
   2  -4  -2   26.67    0.65
  -2  -4   2   24.74    0.77
   2  -4  -2   23.69    0.64
  -4   4   3    2.03    0.17
   4   4  -3    2.62    0.23
   4   4  -3    2.22    0.21
  -4  -4   3    2.36    0.24
   4  -4  -3    2.33    0.15
  -4  -4   3    2.29    0.22
   6   4  -4    0.92    0.24
  -6   4   4    0.99    0.19
   6   4  -4    1.24    0.25
   6  -4  -4    0.87    0.16
  -6  -4   4    0.90    0.22
  -6  -4   4    1.08    0.25
   6   5  -2   -0.09    0.15
   6   5  -2    0.00    0.14
  -6   5   2   -0.02    0.11
   6  -5  -2    0.05    0.09
  -6  -5   2    0.08    0.17
  -6  -5   2    0.06    0.16
  -4   5   1    1.61    0.14
   4   5  -1    1.71    0.21
   4   5  -1    1.92    0.24
   4  -5  -1    1.82    0.16
  -4  -5   1    2.11    0.26
  -4  -5   1    1.84    0.23
   4  -5  -1    1.67    0.12
   2   5   0    0.02    0.07
   2   5   0    0.01    0.08
  -2   5   0   -0.02    0.02
  -2  -5   0    0.08    0.08
   2  -5   0    0.09    0.07
  -2  -5   0    0.07    0.06
  -2  -5   0    0.06    0.08
   0   5  -1   35.60    0.93
   0   5  -1   34.45    0.97
   0   5   1   34.51    0.98
   0   5   1   34.39    0.93
   0   5   1   37.54    0.96
   0   5  -1   33.47    0.97
   0  -5  -1   32.59    0.96
   0  -5  -1   33.18    0.93
   0  -5   1   33.67    0.93
   0  -5  -1   33.99    0.94
   0  -5   1   32.45    0.96
   0  -5   1   34.40    0.93
  -2   5   2   17.26    0.49
   2   5  -2   17.33    0.61
   2   5  -2   18.15    0.59
  -2  -5   2   18.26    0.61
  -2  -5   2   17.77    0.60
   4   5  -3    0.55    0.15
   4   5  -3    0.56    0.16
  -4   5   3    0.53    0.09
  -4  -5   3    0.49    0.15
   4  -5  -3    0.51    0.09
  -4  -5   3    0.28    0.14
  -6   5   4   -0.02    0.12
   6   5  -4   -0.10    0.16
   6   5  -4    0.10    0.17
   6  -5  -4    0.13    0.10
  -6  -5   4    0.06    0.17
  -6  -5   4    0.20    0.17
   6   6  -2    0.32    0.20
   6   6  -2    0.50    0.20
  -6  -6   2    0.45    0.21
  -6  -6   2   -0.04    0.16
   4   6  -1    0.11    0.12
   4   6  -1    0.14    0.12
  -4   6   1    0.06    0.06
   4  -6  -1    0.10    0.10
  -4  -6   1    0.08    0.12
  -4  -6   1    0.13    0.12
   2   6   0    0.10    0.08
   2   6   0    0.06    0.08
  -2  -6   0    0.13    0.09
  -2  -6   0    0.19    0.08
  -2  -6   0   -0.04    0.07
   2  -6   0    0.06    0.09
   0   6   1    3.42    0.16
   0   6  -1    3.66    0.18
   0   6   1    3.41    0.15
   0   6  -1    3.65    0.15
   0   6  -1    3.80    0.17
   0   6   1    3.56    0.18
   0  -6  -1    3.44    0.20
   0  -6   1    3.48    0.15
   0  -6  -1    3.34    0.13
   0  -6  -1    3.54    0.15
   0  -6   1    3.38    0.20
   0  -6  -1    3.40    0.16
   0  -6   1    3.53    0.16
   2   6  -2    2.44    0.19
   2   6  -2    2.77    0.19
  -2  -6   2    2.64    0.19
  -2  -6   2    2.68    0.19
   2  -6  -2    2.62    0.19
  -4   6   3    0.18    0.07
   4   6  -3    0.06    0.11
   4   6  -3   -0.05    0.10
  -4  -6   3    0.10    0.12
   4  -6  -3    0.17    0.05
   4  -6  -3    0.06    0.10
  -4  -6   3    0.23    0.13
   6   6  -4    0.40    0.22
   6   6  -4    0.65    0.22
  -6  -6   4    0.60    0.21
  -6  -6   4    0.58    0.21
   6   7  -2    0.03    0.18
   6   7  -2    0.02    0.19
  -6  -7   2    0.11    0.22
  -6  -7   2   -0.08    0.17
   4   7  -1    0.61    0.17
   4   7  -1    0.84    0.19
   4  -7  -1    0.84    0.17
  -4  -7   1    0.57    0.17
  -4  -7   1    0.79    0.19
   2   7   0    7.44    0.33
   2   7   0    7.52    0.37
   2  -7   0    8.21    0.37
  -2  -7   0    8.05    0.37
  -2  -7   0    8.23    0.36
  -2  -7   0    7.90    0.34
   0   7   1    2.43    0.15
   0   7   1    2.51    0.13
   0   7  -1    2.43    0.16
   0   7  -1    2.39    0.15
   0   7   1    2.71    0.16
   0   7  -1    2.86    0.14
   0  -7  -1    2.42    0.19
   0  -7  -1    2.39    0.13
   0  -7  -1    2.66    0.14
   0  -7   1    2.51    0.14
   0  -7   1    2.44    0.13
   0  -7   1    2.42    0.19
   2   7  -2    3.47    0.22
   2   7  -2    3.81    0.25
  -2  -7   2    3.55    0.23
  -2  -7   2    3.66    0.24
   2  -7  -2    3.11    0.23
   4   7  -3    1.27    0.23
   4   7  -3    1.29    0.21
  -4  -7   3    1.36    0.22
  -4  -7   3    1.07    0.20
   4  -7  -3    1.01    0.19
   6   7  -4    0.03    0.20
   6   7  -4   -0.04    0.17
  -6  -7   4   -0.15    0.15
   4   8  -1    2.13    0.29
   4   8  -1    2.57    0.29
  -4  -8   1    2.11    0.27
   4  -8  -1    2.34    0.26
  -4  -8   1    2.46    0.29
   2   8   0    3.19    0.25
   2   8   0    3.09    0.22
  -2  -8   0    3.15    0.23
   2  -8   0    3.31    0.25
  -2  -8   0    3.13    0.23
  -2  -8   0    3.16    0.24
   0   8   1    0.72    0.11
   0   8  -1    0.78    0.11
   0  -8   1    0.65    0.15
   0  -8  -1    0.63    0.14
   0  -8   1    0.74    0.10
   0  -8  -1    0.69    0.09
   2   8  -2   21.47    0.72
   2   8  -2   21.70    0.78
   2  -8  -2   21.43    0.75
  -2  -8   2   21.93    0.76
  -2  -8   2   22.60    0.75
   4   8  -3    0.30    0.15
   4   8  -3    0.15    0.13
   4  -8  -3    0.02    0.12
  -4  -8   3    0.14    0.15
  -4  -8   3    0.31    0.15
   4   9  -1   -0.10    0.13
  -4  -9   1   -0.01    0.13
   4  -9  -1   -0.07    0.12
   2   9   0    2.23    0.23
  -2  -9   0    2.35    0.27
  -2  -9   0    2.13    0.23
   2  -9   0    2.07    0.25
   0   9   1    7.12    0.31
   0   9  -1    7.67    0.32
   0  -9   1    6.54    0.37
   0  -9  -1    7.52    0.28
   0  -9  -1    7.32    0.38
   0  -9   1    7.27    0.28
   2   9  -2    0.03    0.09
   2  -9  -2    0.17    0.13
  -2  -9   2    0.08    0.11
   4   9  -3    0.15    0.16
  -4  -9   3    0.12    0.14
   4  -9  -3   -0.06    0.12
   4  10  -1   -0.06    0.17
   4 -10  -1    0.27    0.16
  -4 -10   1    0.08    0.15
   2  10   0    0.36    0.15
  -2 -10   0    0.45    0.15
   2 -10   0    0.38    0.16
   0  10  -1    3.88    0.24
   0  10   1    3.98    0.23
   0 -10   1    3.38    0.30
   0 -10  -1    3.89    0.19
   0 -10  -1    3.67    0.29
   0 -10   1    3.73    0.19
   2  10  -2    0.24    0.14
  -2 -10   2    0.43    0.13
   2 -10  -2    0.14    0.14
   4  10  -3   -0.16    0.18
   4 -10  -3    0.15    0.17
  -4 -10   3    0.31    0.19
   4 -11  -1   -0.03    0.17
   2  11   0   -0.07    0.11
  -2 -11   0    0.16    0.12
   2 -11   0    0.10    0.15
   0  11  -1    4.99    0.28
   0  11   1    4.72    0.26
   0 -11  -1    4.39    0.35
   0 -11   1    3.87    0.33
   2  11  -2    0.01    0.11
  -2 -11   2    0.16    0.11
   2 -11  -2    0.08    0.15
   4 -11  -3    0.19    0.18
   2  12   0    0.39    0.17
   2 -12   0    0.72    0.22
  -2 -12   0    1.10    0.20
   0 -12   1    1.44    0.27
   0 -12  -1    1.17    0.25
   2  12  -2    0.28    0.17
   2 -12  -2    0.08    0.16
  -2 -12   2    0.18    0.14
   0 -13  -1    0.03    0.17
  -7   0   2    0.53    0.21
   7   0  -2    0.07    0.16
   5   0  -1    2.14    0.21
  -5   0   1    2.08    0.21
  -5   0   1    2.20    0.26
   5   0  -1    1.85    0.21
  -3   0   0   14.46    0.49
   3   0   0   15.12    0.50
  -3   0   0   13.98    0.52
   3   0   0   14.80    0.50
   3   0   0   15.08    0.49
   1   0   1  166.86    4.47
  -1   0  -1  171.61    4.37
   1   0   1  170.36    4.43
   1   0   1  174.26    4.36
  -1   0  -1  168.99    4.47
  -1   0  -1  162.96    4.36
  -1   0   2    6.16    0.20
   1   0  -2    5.97    0.21
  -1   0   2    6.23    0.21
   1   0  -2    6.12    0.20
   1   0  -2    6.23    0.20
   1   0  -2    6.00    0.21
  -1   0   2    6.04    0.21
  -1   0   2    6.22    0.20
   3   0  -3   10.13    0.39
   3   0  -3   10.43    0.38
  -3   0   3   10.54    0.39
  -3   0   3   10.22    0.40
  -3   0   3   10.49    0.38
   3   0  -3   10.33    0.38
  -5   0   4    3.64    0.26
   5   0  -4    4.55    0.29
  -5   0   4    4.07    0.30
   5   0  -4    4.13    0.28
   7   0  -5   -0.08    0.15
  -7   0   5    0.17    0.18
   7   1  -2   -0.17    0.14
  -7   1   2    0.01    0.16
  -7  -1   2    0.07    0.18
   7  -1  -2    0.18    0.17
   5   1  -1    2.55    0.24
  -5   1   1    2.16    0.22
   5   1  -1    2.03    0.21
  -5   1   1    2.52    0.21
   5  -1  -1    1.98    0.20
   5  -1  -1    2.09    0.19
  -5  -1   1    2.31    0.27
  -5  -1   1    2.36    0.26
   3   1   0    2.38    0.16
   3   1   0    2.54    0.17
  -3   1   0    2.39    0.17
  -3   1   0    2.31    0.15
   3  -1   0    2.77    0.16
  -3  -1   0    2.34    0.18
  -3  -1   0    2.57    0.18
   3  -1   0    2.66    0.15
   3  -1   0    2.66    0.15
   1   1   1  198.03    5.00
  -1   1  -1  187.19    5.12
   1   1   1  197.34    5.07
  -1   1  -1  189.67    5.08
   1   1   1  193.48    5.13
  -1  -1  -1  192.61    5.00
  -1  -1  -1  196.90    4.99
   1  -1   1  194.20    5.06
  -1  -1  -1  195.96    5.13
   1  -1   1  192.48    5.09
   1  -1   1  195.75    5.17
  -1   1   2  108.30    2.78
  -1   1   2  100.05    2.78
  -1   1   2  104.22    2.71
  -1   1   2  104.42    2.71
   1   1  -2  105.39    2.80
   1   1  -2  105.70    2.80
   1   1  -2  102.97    2.73
   1   1  -2  103.47    2.73
  -1  -1   2  108.38    2.73
   1  -1  -2  104.04    2.71
   1  -1  -2  106.71    2.77
   1  -1  -2  103.08    2.71
   1  -1  -2  103.32    2.78
  -1  -1   2  110.75    2.81
  -1  -1   2  103.09    2.80
  -1  -1   2  104.12    2.73
  -3   1   3   20.82    0.68
  -3   1   3   22.61    0.68
  -3   1   3   21.65    0.65
   3   1  -3   20.93    0.68
   3   1  -3   20.56    0.70
   3  -1  -3   21.32    0.68
  -3  -1   3   22.55    0.69
  -3  -1   3   21.85    0.71
   3  -1  -3   21.94    0.66
   3  -1  -3   21.14    0.66
  -5   1   4    3.04    0.27
  -5   1   4    3.43    0.24
   5   1  -4    3.12    0.26
   5   1  -4    3.04    0.26
   5  -1  -4    3.05    0.23
   5  -1  -4    3.19    0.25
  -5  -1   4    3.02    0.28
  -5  -1   4    3.22    0.26
  -7   1   5    0.26    0.17
   7   1  -5    0.21    0.18
   7  -1  -5   -0.19    0.14
  -7  -1   5    0.20    0.19
  -7   2   2    0.80    0.23
   7   2  -2    0.93    0.23
   7  -2  -2    0.73    0.20
  -7  -2   2    1.11    0.28
  -5   2   1    4.15    0.29
   5   2  -1    5.30    0.33
   5   2  -1    4.93    0.31
   5  -2  -1    4.48    0.26
  -5  -2   1    3.94    0.29
  -5  -2   1    4.84    0.35
   3   2   0    7.91    0.33
   3   2   0    8.83    0.36
  -3   2   0    8.88    0.34
  -3   2   0    8.79    0.31
   3  -2   0    8.36    0.30
  -3  -2   0    8.51    0.35
  -3  -2   0    8.99    0.38
   3  -2   0    8.37    0.30
   3  -2   0    8.58    0.31
   1   2   1  497.73   12.70
  -1   2  -1  453.72   12.90
   1   2   1  494.64   12.76
  -1   2  -1  488.12   12.57
   1   2   1  492.95   13.00
   1  -2   1  502.80   12.85
  -1  -2  -1  478.23   12.71
  -1  -2  -1  482.91   13.08
  -1  -2  -1  492.92   12.67
   1   2  -2  137.31    3.55
  -1   2   2  147.46    3.64
  -1   2   2  131.95    3.55
   1   2  -2  135.51    3.64
  -1   2   2  141.78    3.65
   1   2  -2  134.72    3.55
   1   2  -2  134.11    3.64
  -1  -2   2  135.66    3.64
  -1  -2   2  140.32    3.64
  -1  -2   2  136.41    3.55
   1  -2  -2  136.18    3.62
   1  -2  -2  135.18    3.60
  -1  -2   2  132.25    3.55
  -3   2   3    8.63    0.32
  -3   2   3    8.41    0.33
   3   2  -3    8.74    0.37
  -3   2   3    8.46    0.30
   3   2  -3    8.37    0.34
  -3  -2   3    8.55    0.37
  -3  -2   3    8.69    0.35
   3  -2  -3    8.54    0.31
   3  -2  -3    8.46    0.32
   3  -2  -3    8.44    0.31
   5   2  -4    1.24    0.21
   5   2  -4    0.90    0.18
  -5   2   4    1.11    0.18
   5  -2  -4    1.33    0.18
  -5  -2   4    1.25    0.20
  -5  -2   4    1.11    0.22
  -7   2   5   -0.07    0.16
   7   2  -5   -0.15    0.17
   7  -2  -5   -0.04    0.14
  -7  -2   5    0.25    0.19
  -7   3   2   -0.08    0.14
   7   3  -2    0.08    0.17
  -7  -3   2    0.06    0.16
   7  -3  -2    0.07    0.14
  -7  -3   2    0.11    0.18
   5   3  -1    1.83    0.23
   5   3  -1    2.07    0.25
  -5   3   1    2.09    0.23
  -5  -3   1    1.87    0.25
  -5  -3   1    2.40    0.29
   5  -3  -1    2.09    0.18
  -3   3   0    6.70    0.24
   3   3   0    7.09    0.31
   3   3   0    6.83    0.32
  -3   3   0    6.25    0.27
   3  -3   0    7.04    0.25
  -3  -3   0    6.35    0.31
   3  -3   0    7.19    0.26
   3  -3   0    6.72    0.25
  -3  -3   0    6.92    0.34
  -1   3  -1   16.41    0.45
   1   3   1   15.80    0.48
   1   3   1   15.63    0.51
  -1   3  -1   15.59    0.42
   1   3   1   16.18    0.48
  -1   3  -1   15.83    0.42
  -1  -3  -1   15.13    0.48
   1  -3   1   15.99    0.46
  -1  -3  -1   15.17    0.47
  -1  -3  -1   16.31    0.51
  -1  -3  -1   15.94    0.46
   1  -3   1   15.82    0.43
  -1   3   2   26.61    0.76
   1   3  -2   28.52    0.82
   1   3  -2   27.11    0.79
   1   3  -2   29.13    0.82
   1   3  -2   29.53    0.80
  -1   3   2   28.59    0.74
  -1  -3   2   28.80    0.79
  -1  -3   2   28.58    0.82
   1  -3  -2   24.35    0.74
   1  -3  -2   28.23    0.74
  -1  -3   2   28.68    0.80
  -1  -3   2   28.30    0.81
  -3   3   3   15.90    0.51
  -3   3   3   16.30    0.48
   3   3  -3   15.14    0.55
  -3   3   3   16.51    0.52
   3   3  -3   15.85    0.58
  -3  -3   3   15.71    0.56
  -3  -3   3   16.07    0.59
   3  -3  -3   15.84    0.49
   3  -3  -3   15.93    0.49
   5   3  -4    0.61    0.17
   5   3  -4    0.56    0.16
  -5   3   4    0.42    0.14
  -5  -3   4    0.65    0.17
  -5  -3   4    0.44    0.17
   5  -3  -4    0.49    0.12
  -7   3   5    1.12    0.25
   7  -3  -5    0.92    0.21
  -7   4   2    0.46    0.18
   7   4  -2    0.43    0.22
   7  -4  -2    0.66    0.18
  -7  -4   2    0.51    0.21
   5   4  -1    1.05    0.21
   5   4  -1    1.31    0.22
  -5   4   1    1.07    0.16
   5  -4  -1    1.48    0.16
  -5  -4   1    1.34    0.22
  -5  -4   1    0.79    0.20
   3   4   0    5.22    0.29
  -3   4   0    5.42    0.23
  -3   4   0    5.43    0.19
   3   4   0    5.28    0.27
  -3  -4   0    5.72    0.31
   3  -4   0    5.52    0.24
   3  -4   0    5.45    0.20
  -3  -4   0    5.37    0.29
   1   4   1   26.68    0.78
  -1   4  -1   26.48    0.71
   1   4   1   25.30    0.75
   1   4   1   27.11    0.80
  -1  -4  -1   25.25    0.76
   1  -4   1   26.25    0.74
  -1  -4  -1   26.13    0.78
   1  -4   1   25.73    0.68
  -1  -4  -1   26.50    0.75
  -1  -4  -1   25.53    0.73
   1   4  -2   60.84    1.76
  -1   4   2   60.87    1.70
  -1   4   2   70.04    1.64
   1   4  -2   64.41    1.78
  -1   4   2   66.28    1.64
   1   4  -2   60.13    1.71
  -1  -4   2   63.48    1.71
   1  -4  -2   62.25    1.65
   1  -4  -2   66.52    1.65
  -1  -4   2   62.10    1.72
  -1  -4   2   64.36    1.76
  -3   4   3    1.66    0.09
   3   4  -3    1.71    0.20
   3   4  -3    1.63    0.16
  -3   4   3    1.60    0.11
  -3   4   3    1.55    0.11
  -3  -4   3    1.64    0.16
   3  -4  -3    1.64    0.11
  -3  -4   3    1.74    0.20
   5   4  -4    0.45    0.16
  -5   4   4    0.42    0.12
   5   4  -4    0.34    0.16
  -5  -4   4    0.21    0.15
  -5  -4   4    0.13    0.14
   5  -4  -4    0.36    0.11
   7   4  -5    0.50    0.23
  -7   4   5    0.54    0.19
  -7  -4   5    0.74    0.26
   7  -4  -5    0.88    0.21
   7   5  -2   -0.15    0.17
  -7   5   2   -0.08    0.15
   5   5  -1    0.08    0.15
  -5   5   1    0.20    0.10
   5   5  -1    0.16    0.13
  -5  -5   1    0.12    0.15
   5  -5  -1    0.22    0.10
  -5  -5   1    0.34    0.15
   5  -5  -1    0.22    0.08
   3   5   0   32.86    1.06
  -3   5   0   33.16    0.94
   3   5   0   33.94    1.02
   3  -5   0   32.42    0.95
  -3  -5   0   32.87    1.04
  -3  -5   0   33.25    1.07
   3  -5   0   33.55    0.89
   3  -5   0   33.16    0.89
   1   5   1   12.03    0.42
   1   5   1   12.68    0.44
  -1   5  -1   13.16    0.38
  -1   5  -1   13.20    0.38
   1   5   1   13.28    0.47
  -1  -5  -1   13.03    0.44
  -1  -5  -1   13.07    0.43
   1  -5   1   13.00    0.44
  -1  -5  -1   13.45    0.43
  -1  -5  -1   12.88    0.45
   1  -5   1   13.64    0.36
   1   5  -2   25.34    0.77
  -1   5   2   24.04    0.70
   1   5  -2   24.07    0.76
   1   5  -2   24.99    0.73
  -1  -5   2   25.04    0.75
  -1  -5   2   25.06    0.73
  -1  -5   2   24.68    0.74
   1  -5  -2   24.38    0.66
  -1  -5   2   25.64    0.73
   3   5  -3    7.61    0.37
  -3   5   3    7.06    0.24
  -3   5   3    6.22    0.24
   3   5  -3    6.92    0.33
   3  -5  -3    5.54    0.22
  -3  -5   3    6.05    0.33
  -3  -5   3    6.58    0.33
   3  -5  -3    6.94    0.22
   5   5  -4    0.14    0.14
   5   5  -4   -0.05    0.13
  -5   5   4    0.14    0.09
  -5  -5   4    0.17    0.15
   5  -5  -4    0.17    0.09
  -5  -5   4   -0.02    0.13
   7   5  -5    0.96    0.29
  -7   5   5    0.61    0.21
   5   6  -1    1.78    0.26
   5   6  -1    2.07    0.27
  -5   6   1    1.68    0.17
   5  -6  -1    2.02    0.21
  -5  -6   1    1.71    0.27
  -5  -6   1    2.00    0.29
  -3   6   0    9.19    0.31
   3   6   0   11.22    0.47
   3   6   0   11.80    0.45
   3  -6   0    9.83    0.40
  -3  -6   0   10.32    0.46
  -3  -6   0   10.30    0.47
   1   6   1    2.64    0.18
  -1   6  -1    2.89    0.12
   1   6   1    2.74    0.19
  -1   6  -1    3.00    0.13
   1   6   1    2.85    0.17
  -1  -6  -1    2.92    0.16
  -1  -6  -1    2.99    0.18
   1  -6   1    3.03    0.19
   1  -6   1    2.94    0.10
  -1  -6  -1    3.02    0.18
  -1  -6  -1    3.01    0.18
   1   6  -2   16.85    0.56
   1   6  -2   15.54    0.55
   1   6  -2   15.94    0.51
  -1   6   2   15.87    0.48
  -1  -6   2   15.80    0.52
   1  -6  -2   16.34    0.55
   1  -6  -2   15.62    0.44
  -1  -6   2   16.19    0.52
  -1  -6   2   16.15    0.52
  -1  -6   2   16.00    0.54
  -3   6   3    8.61    0.29
   3   6  -3   10.09    0.42
   3   6  -3    9.67    0.45
  -3  -6   3    8.48    0.41
  -3  -6   3    9.24    0.44
   5   6  -4    1.07    0.21
   5   6  -4    1.03    0.22
  -5   6   4    0.87    0.13
  -5  -6   4    0.98    0.23
  -5  -6   4    0.89    0.21
   5   7  -1    0.31    0.17
   5   7  -1    0.50    0.18
  -5  -7   1    0.51    0.19
  -5  -7   1    0.43    0.19
   5  -7  -1    0.47    0.14
   3   7   0    3.02    0.25
   3   7   0    2.88    0.23
  -3  -7   0    3.53    0.26
   3  -7   0    2.86    0.22
  -3  -7   0    3.25    0.26
   1   7   1    7.10    0.32
   1   7   1    7.06    0.29
   1   7   1    7.26    0.34
  -1   7  -1    7.37    0.26
  -1   7  -1    7.35    0.26
   1  -7   1    7.57    0.21
  -1  -7  -1    7.32    0.31
  -1  -7  -1    7.74    0.34
  -1  -7  -1    7.39    0.30
  -1  -7  -1    7.80    0.30
   1  -7   1    7.54    0.34
   1   7  -2    2.75    0.17
   1   7  -2    2.92    0.19
  -1   7   2    2.83    0.13
  -1   7   2    2.80    0.14
   1   7  -2    2.87    0.20
  -1  -7   2    2.92    0.17
  -1  -7   2    3.36    0.18
   1  -7  -2    2.92    0.11
   1  -7  -2    2.92    0.21
  -1  -7   2    2.88    0.18
  -1  -7   2    3.25    0.21
   3   7  -3    1.86    0.19
   3   7  -3    2.14    0.25
  -3  -7   3    2.00    0.21
   3  -7  -3    2.20    0.24
  -3  -7   3    1.91    0.22
   5   7  -4    0.08    0.17
   5   7  -4    0.06    0.15
  -5  -7   4    0.20    0.18
   5  -7  -4   -0.06    0.12
  -5  -7   4   -0.10    0.12
   5   8  -1    0.00    0.17
   5   8  -1   -0.17    0.15
  -5  -8   1    0.08    0.16
   5  -8  -1    0.19    0.15
   3   8   0    0.16    0.13
   3   8   0    0.01    0.09
  -3  -8   0    0.24    0.14
   3  -8   0    0.07    0.11
  -3  -8   0    0.19    0.11
  -1   8  -1    7.75    0.29
   1   8   1    7.85    0.36
  -1  -8  -1    8.41    0.34
  -1  -8  -1    8.25    0.38
   1  -8   1    8.65    0.39
  -1   8   2    0.13    0.06
   1   8  -2    0.20    0.09
   1  -8  -2    0.26    0.12
  -1  -8   2    0.28    0.09
  -1  -8   2    0.26    0.11
   3   8  -3    0.65    0.17
   3   8  -3    0.72    0.16
  -3  -8   3    0.68    0.16
   3  -8  -3    0.45    0.15
  -3  -8   3    0.52    0.16
   5   8  -4    1.34    0.25
   5   8  -4    1.29    0.28
   5  -8  -4    1.38    0.23
  -5  -8   4    1.53    0.28
   5  -9  -1    0.52    0.17
   3   9   0    0.15    0.13
  -3  -9   0    0.14    0.13
   3  -9   0    0.28    0.15
   1   9   1    2.65    0.21
  -1   9  -1    2.77    0.16
  -1  -9  -1    2.91    0.20
  -1  -9  -1    2.50    0.24
   1  -9   1    3.10    0.25
  -1   9   2    1.01    0.10
   1   9  -2    1.33    0.17
  -1  -9   2    1.42    0.21
   1  -9  -2    1.58    0.22
  -1  -9   2    1.56    0.17
   3   9  -3    0.67    0.18
  -3  -9   3    0.48    0.15
   3  -9  -3    0.67    0.18
   5  -9  -4   -0.02    0.16
   5 -10  -1    0.06    0.15
   3  10   0    0.81    0.20
   3 -10   0    0.53    0.17
  -3 -10   0    0.82    0.18
   1  10   1    1.48    0.19
  -1 -10  -1    1.30    0.22
   1 -10   1    1.46    0.24
  -1 -10  -1    1.59    0.19
   1  10  -2    4.47    0.29
  -1 -10   2    4.93    0.26
   1 -10  -2    4.79    0.33
   3  10  -3    0.51    0.18
   3 -10  -3    0.51    0.19
  -3 -10   3    0.55    0.17
   5 -10  -4    0.32    0.19
   3  11   0    0.99    0.24
   3 -11   0    1.18    0.25
  -3 -11   0    1.14    0.22
   1  11   1    1.59    0.21
  -1 -11  -1    1.49    0.19
  -1 -11  -1    1.20    0.23
   1 -11   1    1.48    0.26
   1  11  -2    0.26    0.13
  -1 -11   2    0.09    0.09
   1 -11  -2    0.04    0.13
   3  11  -3    0.13    0.15
   3 -11  -3    0.34    0.19
  -3 -11   3    0.18    0.15
   3 -12   0    0.05    0.17
   1  12   1    0.03    0.12
   1 -12   1    0.16    0.16
  -1 -12  -1    0.20    0.16
   1  12  -2    0.12    0.14
   1 -12  -2    0.31    0.20
   3 -12  -3    0.10    0.16
  -1 -13  -1    0.40    0.23
   1 -13   1    0.40    0.21
   1 -13  -2   -0.05    0.18
  -6   0   1    6.08    0.40
   6   0  -1    5.90    0.36
   4   0   0    0.23    0.10
  -4   0   0    0.35    0.12
   4   0   0    0.44    0.11
  -4   0   0    0.44    0.11
   2   0   1   46.90    1.27
   2   0   1   44.99    1.26
   2   0   1   46.39    1.29
  -2   0  -1   47.07    1.27
   2   0   1   46.21    1.31
  -2   0  -1   44.73    1.31
  -2   0  -1   47.92    1.25
   0   0   2  207.99    5.50
   0   0  -2  209.40    5.50
   0   0   2  210.94    5.60
   0   0  -2  209.62    5.64
   2   0  -3   30.73    0.88
  -2   0   3   32.31    0.91
  -2   0   3   31.19    0.88
   2   0  -3   30.70    0.91
   2   0  -3   31.65    0.91
   2   0  -3   30.21    0.88
  -2   0   3   30.95    0.87
  -2   0   3   30.97    0.91
  -4   0   4    7.47    0.37
  -4   0   4    7.10    0.33
   4   0  -4    7.11    0.33
   4   0  -4    7.59    0.35
  -6   0   5    0.33    0.17
   6   0  -5    0.56    0.17
   6   1  -1    4.03    0.31
   6   1  -1    4.60    0.33
  -6   1   1    4.84    0.36
   6  -1  -1    3.98    0.30
  -6  -1   1    4.43    0.32
  -6  -1   1    4.74    0.37
   4   1   0    0.06    0.10
  -4   1   0    0.10    0.10
  -4   1   0    0.16    0.09
   4   1   0    0.20    0.11
   4  -1   0    0.08    0.08
  -4  -1   0    0.03    0.09
   4  -1   0    0.09    0.09
  -4  -1   0   -0.03    0.09
   4  -1   0    0.06    0.08
   2   1   1   20.12    0.64
   2   1   1   20.37    0.66
  -2   1  -1   21.21    0.64
  -2   1  -1   21.32    0.61
  -2   1  -1   21.18    0.60
   2   1   1   21.38    0.63
   2   1   1   20.84    0.62
   2  -1   1   21.16    0.62
  -2  -1  -1   20.64    0.63
   2  -1   1   21.13    0.61
   2  -1   1   20.12    0.60
  -2  -1  -1   21.75    0.62
  -2  -1  -1   21.63    0.67
   2  -1   1   20.87    0.63
   0   1  -2  188.53    4.99
   0   1  -2  185.06    4.96
   0   1   2  197.15    5.15
   0   1   2  190.21    4.99
   0   1  -2  194.23    5.13
   0  -1  -2  182.59    4.92
   0  -1   2  191.55    5.01
   0  -1  -2  193.55    5.13
   0  -1   2  186.12    5.01
   0  -1   2  194.71    5.13
  -2   1   3   13.67    0.43
  -2   1   3   13.26    0.40
   2   1  -3   13.14    0.43
  -2   1   3   12.86    0.42
  -2   1   3   12.95    0.40
   2   1  -3   12.54    0.42
   2   1  -3   12.90    0.44
   2   1  -3   13.05    0.45
  -2  -1   3   13.24    0.42
   2  -1  -3   12.66    0.42
   2  -1  -3   12.85    0.41
  -2  -1   3   13.29    0.43
  -2  -1   3   13.04    0.44
  -2  -1   3   13.02    0.45
   2  -1  -3   12.77    0.40
   2  -1  -3   13.05    0.42
   4   1  -4    4.01    0.25
   4   1  -4    3.95    0.26
  -4   1   4    4.09    0.25
  -4   1   4    4.28    0.23
   4  -1  -4    4.22    0.25
  -4  -1   4    4.29    0.28
  -4  -1   4    4.15    0.25
   4  -1  -4    4.05    0.23
  -6   1   5    1.85    0.26
   6   1  -5    2.07    0.27
   6   1  -5    1.99    0.27
  -6  -1   5    2.57    0.32
  -6  -1   5    1.70    0.24
   6  -1  -5    2.23    0.26
   6   2  -1    1.20    0.23
  -6   2   1    1.03    0.22
   6   2  -1    1.17    0.22
   6  -2  -1    1.36    0.21
  -6  -2   1    0.98    0.21
  -6  -2   1    1.08    0.24
   4   2   0    9.10    0.39
  -4   2   0    9.25    0.36
   4   2   0    9.15    0.41
  -4   2   0    9.44    0.40
  -4  -2   0    9.40    0.44
   4  -2   0    9.15    0.29
  -4  -2   0    9.14    0.41
   4  -2   0    9.13    0.36
   4  -2   0    8.87    0.36
   4  -2   0    9.48    0.37
   2   2   1   14.08    0.48
  -2   2  -1   14.91    0.44
  -2   2  -1   14.58    0.46
   2   2   1   14.38    0.47
   2   2   1   14.67    0.51
   2   2   1   14.90    0.51
  -2  -2  -1   14.61    0.48
  -2  -2  -1   14.62    0.46
   2  -2   1   14.54    0.43
   2  -2   1   15.24    0.45
  -2  -2  -1   14.45    0.51
   2  -2   1   14.31    0.44
   2  -2   1   14.18    0.43
   2  -2   1   15.32    0.42
   0   2   2   48.21    1.25
   0   2   2   46.67    1.24
   0   2  -2   46.56    1.27
   0   2   2   48.56    1.29
   0   2  -2   46.91    1.28
   0   2  -2   47.88    1.25
   0   2  -2   45.90    1.24
   0  -2  -2   47.88    1.25
   0  -2   2   46.78    1.24
   0  -2  -2   47.45    1.28
   0  -2   2   47.34    1.28
   0  -2   2   46.94    1.25
  -2   2   3    6.57    0.22
  -2   2   3    6.56    0.24
  -2   2   3    6.72    0.24
   2   2  -3    6.33    0.28
  -2   2   3    6.35    0.22
   2   2  -3    6.64    0.27
  -2  -2   3    6.73    0.28
  -2  -2   3    6.76    0.27
   2  -2  -3    6.61    0.24
   2  -2  -3    6.52    0.23
   2  -2  -3    6.62    0.23
   2  -2  -3    6.37    0.23
   4   2  -4    3.54    0.24
   4   2  -4    3.77    0.26
  -4   2   4    3.73    0.20
  -4   2   4    3.72    0.23
  -4   2   4    3.65    0.21
   4  -2  -4    3.52    0.21
   4  -2  -4    3.70    0.21
  -4  -2   4    3.25    0.26
  -4  -2   4    3.38    0.24
   4  -2  -4    3.91    0.21
   6   2  -5    0.73    0.18
   6   2  -5    0.67    0.19
  -6   2   5    0.69    0.18
  -6  -2   5    0.81    0.19
   6  -2  -5    0.76    0.17
  -6  -2   5    0.44    0.19
  -6   3   1    0.48    0.16
   6   3  -1    0.34    0.17
   6   3  -1    0.47    0.18
  -6  -3   1    0.18    0.15
  -6  -3   1    0.67    0.21
   6  -3  -1    0.45    0.14
   4   3   0   14.78    0.55
  -4   3   0   14.71    0.53
   4   3   0   14.71    0.58
  -4   3   0   14.59    0.48
   4  -3   0   13.85    0.48
   4  -3   0   14.78    0.45
  -4  -3   0   14.84    0.60
   4  -3   0   14.72    0.50
  -4  -3   0   14.73    0.57
   4  -3   0   14.21    0.48
  -2   3  -1   44.24    1.16
  -2   3  -1   43.01    1.21
   2   3   1   43.09    1.26
   2   3   1   44.20    1.23
  -2  -3  -1   43.99    1.29
   2  -3   1   42.97    1.17
   2  -3   1   43.31    1.16
   2  -3   1   44.27    1.15
   2  -3   1   43.81    1.17
  -2  -3  -1   42.86    1.24
  -2  -3  -1   44.95    1.14
   0   3  -2    2.35    0.10
   0   3  -2    2.18    0.10
   0   3  -2    2.31    0.10
   0   3   2    2.26    0.10
   0   3   2    2.37    0.10
   0   3   2    2.21    0.11
   0   3  -2    2.33    0.11
   0  -3  -2    2.26    0.11
   0  -3   2    2.27    0.10
   0  -3   2    2.16    0.11
   0  -3   2    2.15    0.10
   0  -3  -2    2.19    0.11
   0  -3   2    2.32    0.10
   2   3  -3   44.16    1.33
  -2   3   3   45.51    1.21
  -2   3   3   47.04    1.21
  -2   3   3   45.02    1.26
   2   3  -3   45.37    1.29
  -2   3   3   47.74    1.26
  -2  -3   3   46.69    1.33
   2  -3  -3   47.85    1.24
   2  -3  -3   45.07    1.24
   2  -3  -3   42.51    1.22
  -2  -3   3   45.22    1.29
   2  -3  -3   46.91    1.23
   4   3  -4    2.88    0.22
   4   3  -4    2.92    0.24
  -4   3   4    3.05    0.17
  -4   3   4    2.95    0.20
   4  -3  -4    2.72    0.17
   4  -3  -4    2.79    0.18
   4  -3  -4    2.93    0.19
  -4  -3   4    2.89    0.23
  -4  -3   4    2.77    0.25
   6   3  -5    0.39    0.19
  -6   3   5    0.17    0.14
   6   3  -5    0.27    0.17
   6  -3  -5    0.47    0.15
  -6  -3   5    0.74    0.19
  -6  -3   5    0.58    0.20
   6   4  -1    1.62    0.29
  -6   4   1    1.35    0.21
   6   4  -1    1.55    0.27
  -6  -4   1    1.58    0.27
   6  -4  -1    1.44    0.19
  -6  -4   1    1.49    0.29
   4   4   0    3.19    0.25
   4   4   0    2.98    0.23
  -4   4   0    2.54    0.19
   4  -4   0    3.07    0.17
  -4  -4   0    3.16    0.25
   4  -4   0    2.92    0.17
  -4  -4   0    2.71    0.26
  -2   4  -1  134.32    3.26
   2   4   1  126.40    3.46
   2   4   1  127.96    3.37
  -2   4  -1  126.23    3.38
  -2   4  -1  129.41    3.27
   2  -4   1  126.83    3.28
  -2  -4  -1  128.58    3.48
   2  -4   1  129.18    3.24
  -2  -4  -1  128.85    3.22
  -2  -4  -1  117.64    3.38
   2  -4   1  125.92    3.28
   0   4  -2   51.51    1.35
   0   4  -2   51.09    1.35
   0   4  -2   50.21    1.39
   0   4   2   49.68    1.34
   0   4   2   50.68    1.40
   0   4   2   52.21    1.35
   0   4  -2   52.04    1.39
   0  -4  -2   47.78    1.37
   0  -4   2   51.55    1.35
   0  -4   2   48.08    1.34
   0  -4   2   50.38    1.37
   0  -4   2   51.98    1.35
   0  -4  -2   50.14    1.35
  -2   4   3    4.11    0.16
   2   4  -3    4.14    0.21
  -2   4   3    4.15    0.13
   2   4  -3    4.41    0.24
   2  -4  -3    4.07    0.15
   2  -4  -3    4.38    0.16
  -2  -4   3    4.04    0.22
  -2  -4   3    3.98    0.23
  -4   4   4    9.82    0.38
   4   4  -4    9.21    0.45
   4   4  -4    9.03    0.43
   4  -4  -4    9.57    0.35
  -4  -4   4    9.38    0.46
  -4  -4   4    8.91    0.43
   6   4  -5    0.58    0.20
  -6   4   5    0.46    0.15
   6   4  -5    0.31    0.19
   6  -4  -5    0.54    0.14
  -6  -4   5    0.52    0.18
  -6  -4   5    0.40    0.19
   6   5  -1    0.44    0.19
   6   5  -1    0.57    0.21
  -6   5   1    0.52    0.16
   6  -5  -1    0.52    0.13
  -6  -5   1    0.64    0.22
  -6  -5   1    1.06    0.25
   4   5   0    2.00    0.23
  -4   5   0    1.88    0.15
   4   5   0    1.77    0.23
  -4  -5   0    2.12    0.26
  -4  -5   0    2.08    0.25
   4  -5   0    1.87    0.16
   4  -5   0    1.90    0.12
   2   5   1    6.24    0.27
   2   5   1    6.01    0.30
  -2   5  -1    5.98    0.20
  -2  -5  -1    6.32    0.30
   2  -5   1    5.69    0.26
  -2  -5  -1    6.15    0.29
  -2  -5  -1    6.20    0.25
   0   5   2   42.97    1.17
   0   5   2   44.87    1.23
   0   5  -2   45.53    1.22
   0   5  -2   42.37    1.21
   0   5  -2   43.56    1.17
   0  -5   2   43.84    1.20
   0  -5   2   44.55    1.18
   0  -5  -2   42.43    1.18
   0  -5  -2   43.02    1.19
   0  -5   2   41.73    1.17
  -2   5   3    2.49    0.11
   2   5  -3    2.42    0.17
   2   5  -3    2.56    0.19
  -2  -5   3    2.52    0.19
  -2  -5   3    2.71    0.19
   2  -5  -3    2.40    0.09
   2  -5  -3    2.75    0.10
   4   5  -4    0.47    0.15
   4   5  -4    0.54    0.15
  -4   5   4    0.45    0.09
  -4  -5   4    0.39    0.15
  -4  -5   4    0.36    0.14
   6   5  -5   -0.08    0.17
  -6   5   5    0.06    0.10
   6   5  -5    0.26    0.17
  -6  -5   5    0.03    0.15
   6  -5  -5    0.01    0.10
  -6  -5   5    0.14    0.16
   6   6  -1    0.31    0.20
   6   6  -1    0.12    0.17
  -6  -6   1    0.12    0.18
  -6  -6   1    0.34    0.19
   4   6   0    1.68    0.23
   4   6   0    1.71    0.22
  -4   6   0    1.59    0.12
  -4  -6   0    1.48    0.23
   4  -6   0    1.85    0.20
  -4  -6   0    1.42    0.22
   4  -6   0    1.64    0.08
  -2   6  -1   19.18    0.54
   2   6   1   19.96    0.64
   2   6   1   19.21    0.67
  -2   6  -1   19.42    0.53
  -2  -6  -1   19.51    0.62
  -2  -6  -1   19.99    0.67
  -2  -6  -1   20.44    0.69
   2  -6   1   19.14    0.63
   0   6   2    3.38    0.18
   0   6   2    3.59    0.15
   0   6  -2    3.53    0.18
   0   6  -2    3.52    0.15
   0   6  -2    3.49    0.18
   0  -6   2    3.65    0.21
   0  -6  -2    3.74    0.17
   0  -6  -2    3.41    0.20
   0  -6   2    3.60    0.16
   0  -6   2    3.37    0.16
   0  -6  -2    3.25    0.14
  -2   6   3    0.92    0.06
   2   6  -3    1.01    0.14
   2   6  -3    0.84    0.14
  -2  -6   3    0.96    0.15
  -2  -6   3    1.01    0.15
   4   6  -4    1.26    0.20
   4   6  -4    1.28    0.22
  -4  -6   4    1.22    0.20
   4  -6  -4    1.29    0.09
  -4  -6   4    1.69    0.25
   6   6  -5    2.11    0.34
  -6   6   5    2.00    0.22
   6   6  -5    2.15    0.32
  -6  -6   5    2.29    0.32
  -6  -6   5    1.45    0.28
   6   7  -1   -0.04    0.16
   6   7  -1    0.07    0.19
  -6  -7   1    0.14    0.20
   4   7   0    2.89    0.27
   4   7   0    2.55    0.27
   4  -7   0    2.92    0.23
  -4  -7   0    2.72    0.27
  -4  -7   0    2.84    0.28
   2   7   1    9.23    0.41
   2   7   1    9.09    0.38
   2  -7   1    9.74    0.40
  -2  -7  -1    9.59    0.41
  -2  -7  -1    9.48    0.41
  -2  -7  -1    9.22    0.38
   0   7  -2    6.96    0.25
   0   7   2    6.59    0.27
   0   7   2    7.20    0.25
   0   7   2    7.17    0.30
   0   7  -2    7.20    0.29
   0   7  -2    6.92    0.29
   0  -7   2    7.17    0.26
   0  -7  -2    6.82    0.23
   0  -7   2    7.17    0.26
   0  -7  -2    7.31    0.27
   0  -7  -2    7.33    0.33
   0  -7   2    7.31    0.33
   2   7  -3    2.48    0.19
  -2   7   3    2.17    0.09
   2   7  -3    2.10    0.20
  -2  -7   3    2.39    0.20
  -2  -7   3    2.59    0.20
   2  -7  -3    2.23    0.20
   4   7  -4    0.10    0.14
   4   7  -4    0.28    0.14
   4  -7  -4    0.08    0.12
  -4  -7   4    0.03    0.12
  -4  -7   4    0.23    0.14
   6   7  -5    0.21    0.19
  -6  -7   5    0.61    0.23
   4   8   0    0.49    0.17
   4   8   0    0.67    0.18
   4  -8   0    0.68    0.17
  -4  -8   0    0.39    0.16
  -4  -8   0    0.79    0.20
   2   8   1    1.72    0.21
  -2  -8  -1    1.67    0.20
  -2  -8  -1    1.68    0.20
  -2  -8  -1    1.90    0.21
   2  -8   1    1.80    0.22
   0   8   2    1.28    0.12
   0   8  -2    1.36    0.13
   0  -8  -2    1.27    0.12
   0  -8  -2    1.31    0.18
   0  -8   2    1.21    0.18
   0  -8   2    1.15    0.11
   2   8  -3    0.72    0.13
   2   8  -3    0.44    0.14
   2  -8  -3    0.20    0.15
  -2  -8   3    0.58    0.13
   4   8  -4    0.09    0.13
   4   8  -4    0.35    0.16
   4  -8  -4    0.24    0.15
  -4  -8   4    0.13    0.13
  -4  -8   4    0.05    0.13
   6  -8  -5    0.34    0.17
   4   9   0    1.11    0.23
   4  -9   0    1.74    0.25
  -4  -9   0    1.43    0.27
   2   9   1    0.64    0.16
   2  -9   1    0.85    0.18
  -2  -9  -1    0.72    0.15
  -2  -9  -1    0.72    0.17
   0   9  -2    0.57    0.11
   0   9   2    0.36    0.10
   0  -9  -2    0.33    0.09
   0  -9   2    0.33    0.14
   0  -9   2    0.45    0.09
   0  -9  -2    0.24    0.13
   2   9  -3    0.14    0.13
  -2  -9   3    0.06    0.10
   2  -9  -3    0.08    0.13
   4   9  -4    0.02    0.14
   4  -9  -4    0.04    0.13
  -4  -9   4   -0.01    0.14
   4  10   0    0.37    0.23
  -4 -10   0    0.43    0.21
   4 -10   0    0.83    0.20
   2  10   1    0.47    0.17
   2 -10   1    0.35    0.17
  -2 -10  -1    0.43    0.16
  -2 -10  -1    0.61    0.17
   0  10   2    0.03    0.08
   0  10  -2    0.16    0.09
   0 -10   2    0.05    0.13
   0 -10   2    0.12    0.07
   0 -10  -2    0.14    0.08
   0 -10  -2    0.06    0.13
   2  10  -3    0.47    0.16
  -2 -10   3    0.63    0.15
   2 -10  -3    0.48    0.17
   4 -10  -4    0.65    0.20
   4 -11   0   -0.17    0.13
   2  11   1    0.14    0.14
   2 -11   1    0.35    0.17
  -2 -11  -1   -0.01    0.15
  -2 -11  -1    0.25    0.14
   0  11   2    1.64    0.18
   0  11  -2    1.68    0.18
   0 -11  -2    1.76    0.27
   0 -11   2    1.60    0.27
   2  11  -3    0.68    0.19
   2 -11  -3    0.61    0.20
  -2 -11   3    0.71    0.16
   4 -11  -4    0.02    0.18
   2  12   1    0.44    0.18
   2 -12   1    0.30    0.17
  -2 -12  -1    0.64    0.18
   0 -12  -2    0.73    0.23
   2  12  -3    0.25    0.19
  -2 -12   3    0.31    0.15
   2 -12  -3    0.18    0.18
   0 -13  -2    0.16    0.18
   7   0  -1    0.16    0.17
  -7   0   1    0.23    0.18
   5   0   0    3.90    0.26
  -5   0   0    4.47    0.28
  -5   0   0    3.42    0.28
   5   0   0    3.74    0.26
   3   0   1    2.65    0.16
   3   0   1    2.67    0.17
  -3   0  -1    2.54    0.17
  -3   0  -1    2.54    0.19
   3   0   1    2.89    0.18
  -1   0  -2   41.05    1.13
   1   0   2   43.12    1.17
   1   0   2   42.58    1.13
  -1   0  -2   42.28    1.17
   1   0   2   41.16    1.12
  -1   0   3   43.63    1.16
  -1   0   3   43.29    1.19
   1   0  -3   42.73    1.16
   1   0  -3   44.84    1.20
   1   0  -3   43.51    1.16
   1   0  -3   42.20    1.20
  -1   0   3   43.87    1.20
  -1   0   3   42.76    1.16
  -3   0   4   20.09    0.63
  -3   0   4   19.18    0.66
   3   0  -4   19.75    0.66
   3   0  -4   20.62    0.64
   3   0  -4   19.53    0.63
   5   0  -5    0.43    0.14
   5   0  -5    0.52    0.15
  -5   0   5    0.40    0.14
  -5   0   5    0.41    0.17
  -7   0   6    0.51    0.23
   7   0  -6    0.15    0.17
  -7   1   1    0.18    0.19
   7   1  -1    0.41    0.19
  -7  -1   1   -0.07    0.17
   7  -1  -1   -0.04    0.15
  -5   1   0    8.39    0.44
  -5   1   0    8.78    0.40
   5   1   0    8.84    0.43
   5   1   0    8.57    0.41
  -5  -1   0    9.46    0.43
   5  -1   0    8.62    0.40
   5  -1   0    9.55    0.41
  -5  -1   0    9.31    0.48
  -3   1  -1    5.10    0.25
  -3   1  -1    5.06    0.22
   3   1   1    4.91    0.24
   3   1   1    4.31    0.22
   3  -1   1    5.16    0.23
   3  -1   1    5.04    0.22
   3  -1   1    4.64    0.21
  -3  -1  -1    4.85    0.26
  -3  -1  -1    4.50    0.24
  -1   1  -2   54.90    1.50
   1   1   2   56.36    1.48
  -1   1  -2   55.56    1.46
   1   1   2   56.11    1.52
   1   1   2   53.23    1.46
   1  -1   2   54.90    1.46
  -1  -1  -2   56.08    1.46
  -1  -1  -2   56.60    1.53
  -1  -1  -2   53.58    1.47
   1  -1   2   54.25    1.50
  -1   1   3   10.55    0.33
  -1   1   3   10.40    0.32
  -1   1   3   10.35    0.31
  -1   1   3   10.56    0.32
   1   1  -3   10.16    0.35
   1   1  -3   10.10    0.33
   1   1  -3   10.74    0.34
   1   1  -3   10.96    0.33
  -1  -1   3   10.46    0.33
   1  -1  -3    9.92    0.33
   1  -1  -3   10.62    0.32
  -1  -1   3   10.22    0.33
   1  -1  -3   10.46    0.32
  -1  -1   3   10.64    0.34
  -1  -1   3   10.45    0.34
   1  -1  -3   10.47    0.31
  -3   1   4   11.05    0.40
  -3   1   4   10.70    0.42
   3   1  -4   12.26    0.45
   3   1  -4   11.62    0.43
  -3   1   4   12.62    0.43
   3  -1  -4   11.09    0.40
   3  -1  -4   11.99    0.41
  -3  -1   4   11.62    0.43
   3  -1  -4   12.76    0.43
  -3  -1   4   10.75    0.44
  -5   1   5    1.88    0.24
  -5   1   5    1.97    0.19
   5   1  -5    2.45    0.26
   5   1  -5    2.13    0.25
   5  -1  -5    1.86    0.22
   5  -1  -5    2.13    0.23
  -5  -1   5    2.24    0.25
  -5  -1   5    2.04    0.26
  -7   1   6    0.26    0.19
   7   1  -6    0.66    0.22
  -7  -1   6    0.68    0.22
   7  -1  -6    0.48    0.19
  -7   2   1    0.72    0.23
   7   2  -1    1.17    0.25
  -7  -2   1    0.88    0.27
   7  -2  -1    1.07    0.24
  -5   2   0    3.71    0.28
   5   2   0    3.69    0.28
   5   2   0    4.69    0.29
   5  -2   0    3.28    0.23
  -5  -2   0    4.44    0.31
  -5  -2   0    3.41    0.30
   3   2   1    6.23    0.29
  -3   2  -1    6.06    0.27
  -3   2  -1    6.14    0.25
   3   2   1    5.48    0.27
  -3  -2  -1    5.97    0.31
   3  -2   1    6.33    0.21
   3  -2   1    6.39    0.25
  -3  -2  -1    6.83    0.30
   3  -2   1    6.05    0.25
   3  -2   1    5.90    0.24
   1   2   2  111.10    2.93
   1   2   2  112.46    3.01
   1   2   2  111.96    2.92
  -1   2  -2  110.96    2.97
  -1   2  -2  111.52    2.89
   1  -2   2  116.03    2.90
  -1  -2  -2  110.95    3.01
   1  -2   2  109.71    2.96
  -1  -2  -2  112.53    2.92
   1  -2   2  113.48    2.80
  -1  -2  -2  109.78    2.93
   1   2  -3   36.36    1.05
   1   2  -3   36.31    1.02
   1   2  -3   37.96    1.05
  -1   2   3   36.70    0.98
   1   2  -3   36.40    1.01
  -1   2   3   39.30    1.03
  -1  -2   3   36.84    1.04
   1  -2  -3   36.32    1.02
  -1  -2   3   36.99    1.01
   1  -2  -3   37.36    1.01
  -1  -2   3   36.10    1.01
   1  -2  -3   36.88    0.98
  -1  -2   3   37.26    1.04
   1  -2  -3   35.12    0.99
   3   2  -4   29.64    0.93
  -3   2   4   30.83    0.88
   3   2  -4   30.67    0.97
  -3   2   4   29.62    0.92
  -3   2   4   31.01    0.91
   3  -2  -4   30.55    0.89
   3  -2  -4   31.62    0.92
   3  -2  -4   30.70    0.89
  -3  -2   4   30.87    0.93
  -3  -2   4   31.13    0.97
   5   2  -5    3.61    0.29
   5   2  -5    3.22    0.29
  -5   2   5    3.93    0.27
  -5  -2   5    4.02    0.28
   5  -2  -5    3.57    0.25
  -5  -2   5    3.48    0.30
  -7   2   6    0.12    0.18
   7   2  -6   -0.04    0.17
   7  -2  -6    0.05    0.15
   7   3  -1    0.65    0.25
  -7   3   1    0.50    0.21
   7  -3  -1    0.55    0.20
  -7  -3   1    0.71    0.23
  -7  -3   1    0.54    0.24
   5   3   0    0.85    0.18
   5   3   0    0.94    0.19
  -5   3   0    1.17    0.18
  -5  -3   0    1.13    0.20
  -5  -3   0    1.24    0.23
   5  -3   0    1.11    0.15
  -3   3  -1    3.36    0.16
  -3   3  -1    3.72    0.19
   3   3   1    3.49    0.22
   3   3   1    3.30    0.20
  -3  -3  -1    3.47    0.22
   3  -3   1    3.71    0.17
   3  -3   1    3.24    0.15
  -3  -3  -1    3.47    0.24
   3  -3   1    3.53    0.16
   1   3   2  270.26    6.80
  -1   3  -2  257.65    6.86
   1   3   2  253.61    6.81
  -1   3  -2  251.48    7.09
   1   3   2  265.85    6.99
  -1   3  -2  273.20    6.87
   1  -3   2  269.78    6.55
  -1  -3  -2  269.40    6.80
  -1  -3  -2  258.23    6.81
  -1  -3  -2  267.45    6.54
   1  -3   2  265.86    6.98
  -1  -3  -2  261.15    6.98
  -1   3   3   32.12    0.89
   1   3  -3   32.30    0.94
  -1   3   3   38.41    0.95
   1   3  -3   33.44    0.96
   1   3  -3   34.48    0.97
   1   3  -3   32.65    0.97
  -1  -3   3   33.61    0.96
  -1  -3   3   33.26    0.94
  -1  -3   3   32.91    0.96
   1  -3  -3   31.68    0.89
   1  -3  -3   33.77    0.90
  -1  -3   3   32.16    0.94
   1  -3  -3   33.47    0.90
  -3   3   4    5.44    0.22
   3   3  -4    6.01    0.29
  -3   3   4    5.17    0.24
   3   3  -4    6.43    0.31
  -3   3   4    6.24    0.24
  -3  -3   4    5.19    0.29
  -3  -3   4    5.27    0.28
   3  -3  -4    5.52    0.23
   3  -3  -4    6.54    0.24
   3  -3  -4    5.39    0.23
  -5   3   5    0.11    0.11
   5   3  -5    0.22    0.14
   5   3  -5    0.31    0.15
   5  -3  -5    0.19    0.11
  -5  -3   5    0.20    0.13
  -5  -3   5    0.24    0.15
  -7   3   6    0.12    0.18
   7  -3  -6    0.28    0.16
  -7   4   1    0.15    0.16
   7   4  -1    0.13    0.18
  -7  -4   1    0.06    0.19
   7  -4  -1    0.20    0.15
   5   4   0    2.53    0.29
  -5   4   0    2.55    0.21
   5   4   0    2.64    0.25
   5  -4   0    2.51    0.18
  -5  -4   0    2.79    0.26
  -5  -4   0    2.68    0.32
   3   4   1    0.65    0.12
  -3   4  -1    0.76    0.08
   3   4   1    0.63    0.13
  -3   4  -1    0.67    0.09
   3  -4   1    0.67    0.10
  -3  -4  -1    0.74    0.14
   3  -4   1    0.59    0.08
  -3  -4  -1    0.67    0.13
  -1   4  -2    1.38    0.06
   1   4   2    1.34    0.12
   1   4   2    1.13    0.10
  -1   4  -2    1.44    0.08
  -1   4  -2    1.37    0.07
  -1  -4  -2    1.28    0.12
  -1  -4  -2    1.30    0.10
  -1  -4  -2    1.42    0.11
   1  -4   2    1.36    0.10
  -1  -4  -2    1.21    0.11
   1  -4   2    1.00    0.06
  -1   4   3    8.95    0.27
   1   4  -3    9.90    0.35
  -1   4   3    8.74    0.30
   1   4  -3    8.86    0.32
   1   4  -3    9.75    0.35
  -1   4   3    9.38    0.27
   1  -4  -3    8.88    0.28
  -1  -4   3    9.22    0.32
   1  -4  -3    9.61    0.26
  -1  -4   3    9.41    0.33
  -1  -4   3    9.30    0.33
   1  -4  -3    9.09    0.26
   3   4  -4    4.86    0.26
  -3   4   4    4.19    0.17
  -3   4   4    5.23    0.21
   3   4  -4    5.83    0.30
  -3   4   4    3.81    0.19
  -3  -4   4    3.74    0.26
   3  -4  -4    4.35    0.19
   3  -4  -4    4.99    0.17
  -3  -4   4    4.50    0.26
   3  -4  -4    4.18    0.20
  -5   4   5    2.12    0.21
   5   4  -5    2.52    0.30
   5   4  -5    2.44    0.28
  -5  -4   5    2.09    0.27
   5  -4  -5    2.47    0.20
  -5  -4   5    2.75    0.32
   7   4  -6    0.19    0.22
   7  -4  -6    0.44    0.17
  -7  -4   6    0.55    0.22
  -7   5   1   -0.04    0.14
   7   5  -1   -0.09    0.19
   5   5   0    2.04    0.27
   5   5   0    2.08    0.26
  -5   5   0    2.03    0.19
   5  -5   0    2.37    0.17
  -5  -5   0    2.49    0.30
  -5  -5   0    2.56    0.31
  -3   5  -1   19.97    0.61
   3   5   1   19.98    0.68
   3   5   1   20.59    0.72
  -3  -5  -1   19.30    0.70
   3  -5   1   20.62    0.63
  -3  -5  -1   20.68    0.74
   3  -5   1   19.72    0.56
   3  -5   1   19.82    0.57
  -1   5  -2    2.38    0.09
   1   5   2    2.19    0.16
  -1   5  -2    2.28    0.09
  -1   5  -2    2.33    0.11
   1   5   2    2.39    0.14
  -1   5  -2    2.34    0.12
   1  -5   2    2.14    0.15
  -1  -5  -2    2.11    0.14
   1  -5   2    2.33    0.10
  -1  -5  -2    2.33    0.16
  -1  -5  -2    2.16    0.16
  -1  -5  -2    2.31    0.14
   1   5  -3    9.07    0.34
   1   5  -3    9.77    0.37
   1   5  -3    9.17    0.36
  -1   5   3    9.45    0.27
  -1   5   3    9.54    0.27
  -1   5   3    9.10    0.31
  -1  -5   3    9.40    0.35
  -1  -5   3    9.92    0.35
  -1  -5   3    9.50    0.34
   1  -5  -3    8.72    0.29
   3   5  -4    3.41    0.25
  -3   5   4    3.62    0.16
   3   5  -4    3.62    0.24
   3  -5  -4    2.74    0.14
   3  -5  -4    3.25    0.14
  -3  -5   4    3.05    0.24
  -3  -5   4    3.14    0.24
  -5   5   5    0.15    0.09
   5   5  -5    0.41    0.17
   5   5  -5    0.30    0.15
  -5  -5   5    0.32    0.17
   5  -5  -5    0.34    0.10
  -5  -5   5    0.08    0.15
  -5   6   0   -0.03    0.09
   5   6   0    0.01    0.13
   5   6   0    0.00    0.13
  -5  -6   0   -0.07    0.14
  -5  -6   0    0.01    0.14
   5  -6   0    0.09    0.10
   3   6   1   17.46    0.68
  -3   6  -1   18.11    0.54
   3   6   1   18.66    0.66
  -3  -6  -1   18.65    0.68
   3  -6   1   18.41    0.61
  -3  -6  -1   18.99    0.70
  -1   6  -2    1.26    0.09
   1   6   2    1.21    0.14
   1   6   2    1.36    0.16
   1   6   2    1.15    0.11
  -1   6  -2    1.15    0.08
  -1  -6  -2    1.16    0.11
  -1  -6  -2    1.26    0.12
   1  -6   2    1.26    0.15
   1  -6   2    1.19    0.07
  -1  -6  -2    1.32    0.14
  -1  -6  -2    1.16    0.14
  -1   6   3   12.08    0.33
   1   6  -3   11.16    0.41
  -1   6   3   11.80    0.33
   1   6  -3   11.48    0.44
   1   6  -3   12.33    0.45
  -1   6   3   11.41    0.38
  -1  -6   3   12.30    0.42
   1  -6  -3   11.75    0.35
  -1  -6   3   12.05    0.42
  -1  -6   3   12.29    0.42
   3   6  -4    4.85    0.30
   3   6  -4    4.39    0.27
   3  -6  -4    4.22    0.14
  -3  -6   4    4.03    0.28
  -3  -6   4    3.62    0.26
   3  -6  -4    4.29    0.14
   5   6  -5    0.27    0.16
   5   6  -5    0.66    0.19
  -5  -6   5    0.87    0.21
  -5  -6   5    0.35    0.17
   5  -6  -5    0.35    0.09
   5   7   0    0.24    0.16
   5   7   0    0.26    0.16
  -5  -7   0    0.28    0.18
   5  -7   0    0.36    0.13
  -5  -7   0    0.56    0.19
   3   7   1    2.74    0.25
   3   7   1    3.03    0.24
  -3  -7  -1    2.92    0.26
   3  -7   1    2.94    0.22
  -3  -7  -1    2.76    0.24
  -1   7  -2    2.01    0.12
   1   7   2    2.17    0.15
   1   7   2    2.08    0.18
  -1   7  -2    2.06    0.12
   1   7   2    2.33    0.17
   1  -7   2    2.29    0.19
  -1  -7  -2    2.38    0.15
  -1  -7  -2    2.07    0.16
  -1  -7  -2    2.19    0.18
  -1  -7  -2    2.15    0.17
   1  -7   2    2.33    0.10
   1   7  -3    2.98    0.21
   1   7  -3    3.22    0.18
  -1   7   3    3.00    0.15
   1   7  -3    3.04    0.21
   1  -7  -3    2.93    0.13
   1  -7  -3    3.08    0.22
  -1  -7   3    3.18    0.19
  -1  -7   3    2.81    0.18
   3   7  -4    1.98    0.19
   3   7  -4    2.17    0.25
  -3  -7   4    1.74    0.22
  -3  -7   4    1.69    0.22
   5   7  -5   -0.02    0.15
   5   7  -5    0.01    0.14
  -5  -7   5   -0.01    0.13
   5  -7  -5   -0.05    0.13
  -5  -7   5    0.19    0.16
   5   8   0    0.07    0.18
   5   8   0    0.20    0.18
   5  -8   0    0.00    0.13
  -5  -8   0    0.02    0.17
   3   8   1    2.02    0.24
   3   8   1    1.84    0.24
  -3  -8  -1    1.98    0.25
  -3  -8  -1    1.97    0.24
   3  -8   1    1.66    0.22
  -1   8  -2    2.68    0.15
   1   8   2    2.64    0.20
   1  -8   2    2.82    0.11
  -1  -8  -2    3.02    0.22
   1  -8   2    2.47    0.22
  -1  -8  -2    2.73    0.20
   1   8  -3    1.99    0.18
  -1   8   3    2.07    0.13
   1  -8  -3    2.32    0.21
  -1  -8   3    2.54    0.18
   1  -8  -3    2.24    0.10
   3   8  -4    0.15    0.12
   3   8  -4    0.27    0.14
  -3  -8   4    0.24    0.14
  -3  -8   4    0.39    0.13
   3  -8  -4    0.65    0.16
   5   8  -5    0.98    0.25
   5   8  -5    0.83    0.22
  -5  -8   5    1.05    0.24
   5  -8  -5    1.16    0.23
   5  -9   0   -0.14    0.13
   3   9   1    0.67    0.18
   3  -9   1    0.96    0.20
  -3  -9  -1    0.98    0.19
   1   9   2    0.94    0.16
  -1   9  -2    0.85    0.10
  -1  -9  -2    0.97    0.15
  -1  -9  -2    1.05    0.19
   1  -9   2    0.84    0.18
  -1   9   3    0.14    0.06
   1   9  -3    0.20    0.11
  -1  -9   3    0.23    0.09
   1  -9  -3    0.38    0.14
   3   9  -4    0.67    0.18
  -3  -9   4    0.85    0.19
   3  -9  -4    0.92    0.20
   5  -9  -5    0.36    0.19
   5 -10   0    0.13    0.16
   3  10   1    1.33    0.24
   3 -10   1    1.63    0.26
  -3 -10  -1    1.75    0.27
   1  10   2    0.63    0.14
  -1 -10  -2    0.47    0.16
  -1 -10  -2    0.62    0.14
   1 -10   2    0.51    0.17
   1  10  -3    2.44    0.23
   1 -10  -3    2.30    0.28
  -1 -10   3    2.80    0.20
   3  10  -4    0.42    0.17
   3 -10  -4    0.62    0.19
  -3 -10   4    0.48    0.17
   5 -10  -5    0.03    0.16
   3  11   1    0.02    0.14
   3 -11   1    0.25    0.16
  -3 -11  -1    0.06    0.15
   1  11   2    0.07    0.12
   1 -11   2   -0.16    0.14
  -1 -11  -2    0.00    0.15
  -1 -11  -2    0.19    0.11
   1  11  -3    0.21    0.13
  -1 -11   3    0.22    0.10
   1 -11  -3    0.12    0.16
   3  11  -4    0.21    0.20
   3 -11  -4   -0.07    0.15
  -3 -11   4    0.22    0.16
   3 -12   1    0.30    0.18
   1  12   2    0.53    0.17
   1 -12   2    0.78    0.22
  -1 -12  -2    0.24    0.18
   1  12  -3   -0.07    0.12
   1 -12  -3    0.00    0.14
   3 -12  -4    0.58    0.21
  -1 -13  -2    0.52    0.22
   1 -13  -3    0.42    0.21
  -6   0   0    1.89    0.28
   6   0   0    1.94    0.25
   4   0   1    0.01    0.07
  -4   0  -1   -0.03    0.09
   4   0   1    0.08    0.08
  -4   0  -1   -0.06    0.07
  -2   0  -2    0.99    0.09
   2   0   2    1.03    0.10
  -2   0  -2    1.00    0.11
   2   0   2    1.03    0.09
  -2   0  -2    0.83    0.08
   0   0  -3  158.78    4.14
   0   0  -3  156.61    4.08
   0   0   3  157.13    4.14
   0   0   3  152.90    4.04
  -2   0   4    5.83    0.25
  -2   0   4    5.77    0.23
  -2   0   4    5.86    0.24
   2   0  -4    5.75    0.25
   2   0  -4    5.77    0.24
   2   0  -4    5.97    0.23
   4   0  -5   -0.08    0.09
  -4   0   5    0.07    0.09
  -4   0   5    0.04    0.10
   4   0  -5   -0.06    0.07
   6   0  -6    0.44    0.16
  -6   0   6    0.63    0.19
   6   1   0    2.21    0.27
   6   1   0    2.74    0.31
  -6   1   0    2.10    0.29
  -6  -1   0    2.35    0.31
  -6  -1   0    2.38    0.24
   6  -1   0    2.37    0.24
  -4   1  -1    0.22    0.10
  -4   1  -1    0.20    0.10
   4   1   1    0.18    0.10
   4   1   1    0.36    0.11
  -4  -1  -1    0.07    0.10
  -4  -1  -1    0.22    0.11
   4  -1   1    0.17    0.09
   4  -1   1    0.25    0.09
   2   1   2  125.74    3.47
   2   1   2  125.89    3.33
   2   1   2  132.26    3.36
  -2   1  -2  123.66    3.42
  -2   1  -2  125.17    3.32
   2  -1   2  127.55    3.31
  -2  -1  -2  128.24    3.35
   2  -1   2  126.59    3.42
   2  -1   2  127.28    3.33
  -2  -1  -2  129.10    3.45
   0   1   3    2.31    0.10
   0   1  -3    2.12    0.11
   0   1   3    2.35    0.11
   0   1  -3    2.43    0.11
   0   1  -3    2.21    0.10
   0  -1   3    2.39    0.11
   0  -1   3    2.35    0.10
   0  -1  -3    2.50    0.12
   0  -1  -3    1.93    0.10
   0  -1   3    2.05    0.10
   2   1  -4    9.41    0.34
  -2   1   4    9.51    0.32
   2   1  -4    9.71    0.34
  -2   1   4    9.44    0.34
  -2   1   4    9.36    0.34
   2   1  -4    9.41    0.36
  -2  -1   4    9.83    0.36
   2  -1  -4    9.28    0.32
  -2  -1   4    9.36    0.35
   2  -1  -4    9.21    0.32
   2  -1  -4    9.33    0.34
  -2  -1   4    9.82    0.34
   4   1  -5    0.89    0.16
  -4   1   5    1.00    0.14
   4   1  -5    1.03    0.17
  -4   1   5    0.70    0.14
   4  -1  -5    0.98    0.14
  -4  -1   5    0.83    0.16
   4  -1  -5    0.84    0.14
  -4  -1   5    0.92    0.15
   6   1  -6    1.00    0.23
  -6   1   6    0.67    0.20
   6   1  -6    1.11    0.21
  -6  -1   6    0.91    0.19
  -6  -1   6    1.05    0.23
   6  -1  -6    1.16    0.21
   6   2   0    0.47    0.17
  -6   2   0    0.47    0.17
   6   2   0    0.65    0.18
  -6  -2   0    0.47    0.18
   6  -2   0    0.49    0.15
  -6  -2   0    0.40    0.19
  -4   2  -1    0.04    0.07
   4   2   1    0.04    0.09
   4   2   1    0.11    0.10
  -4   2  -1    0.02    0.08
   4  -2   1    0.13    0.04
  -4  -2  -1    0.18    0.12
   4  -2   1    0.02    0.08
   4  -2   1    0.08    0.07
   4  -2   1    0.12    0.07
  -4  -2  -1    0.20    0.11
  -2   2  -2   11.91    0.41
   2   2   2   12.02    0.41
  -2   2  -2   12.33    0.38
   2  -2   2   12.33    0.40
  -2  -2  -2   12.42    0.45
   2  -2   2   12.17    0.37
  -2  -2  -2   12.38    0.43
   2  -2   2   12.27    0.38
   0   2   3   31.62    0.89
   0   2  -3   31.03    0.85
   0   2   3   31.87    0.86
   0   2  -3   30.75    0.85
   0   2  -3   32.67    0.89
   0  -2  -3   30.56    0.86
   0  -2   3   31.54    0.88
   0  -2   3   29.25    0.84
   0  -2   3   31.95    0.85
   0  -2  -3   30.97    0.88
   2   2  -4    0.68    0.11
   2   2  -4    0.70    0.10
  -2   2   4    0.78    0.08
  -2   2   4    0.78    0.07
  -2   2   4    0.76    0.09
   2  -2  -4    0.85    0.09
  -2  -2   4    0.82    0.11
  -2  -2   4    0.65    0.10
   2  -2  -4    0.72    0.08
   2  -2  -4    0.84    0.08
  -4   2   5    1.07    0.16
  -4   2   5    1.16    0.14
   4   2  -5    1.28    0.18
   4   2  -5    1.11    0.18
   4  -2  -5    1.03    0.14
  -4  -2   5    1.10    0.17
   4  -2  -5    1.23    0.16
  -4  -2   5    1.27    0.19
   4  -2  -5    1.45    0.16
   6   2  -6    1.24    0.24
  -6   2   6    1.35    0.23
   6   2  -6    1.36    0.24
   6  -2  -6    1.28    0.20
  -6  -2   6    1.27    0.24
  -6  -2   6    1.70    0.25
  -6   3   0    1.30    0.21
   6   3   0    1.41    0.24
   6   3   0    1.14    0.23
  -6  -3   0    0.90    0.23
  -6  -3   0    1.52    0.26
   6  -3   0    1.31    0.20
  -4   3  -1    8.40    0.37
   4   3   1    9.14    0.40
  -4   3  -1    8.80    0.34
   4   3   1    8.82    0.41
   4  -3   1    8.37    0.32
   4  -3   1    8.19    0.34
   4  -3   1    8.48    0.29
  -4  -3  -1    8.46    0.40
  -4  -3  -1    8.92    0.44
   4  -3   1    8.25    0.33
  -2   3  -2    7.87    0.26
   2   3   2    8.00    0.31
  -2   3  -2    7.75    0.29
   2  -3   2    7.81    0.26
  -2  -3  -2    8.01    0.33
  -2  -3  -2    8.40    0.26
   2  -3   2    7.93    0.26
   2  -3   2    8.46    0.27
   2  -3   2    7.97    0.27
  -2  -3  -2    8.02    0.35
   0   3   3   84.66    2.27
   0   3  -3   86.79    2.28
   0   3  -3   86.19    2.33
   0   3   3   88.84    2.35
   0   3  -3   89.61    2.34
   0   3   3   87.68    2.28
   0   3  -3   86.23    2.27
   0  -3  -3   86.18    2.34
   0  -3   3   88.03    2.28
   0  -3  -3   83.79    2.28
   0  -3   3   84.64    2.27
   0  -3   3   89.90    2.33
   2   3  -4    9.96    0.38
   2   3  -4   10.32    0.41
  -2   3   4   10.39    0.35
   2  -3  -4   11.63    0.35
   2  -3  -4   10.20    0.33
   2  -3  -4   10.35    0.33
  -2  -3   4   10.47    0.38
  -2  -3   4   10.55    0.40
  -4   3   5    1.26    0.13
  -4   3   5    1.20    0.15
   4   3  -5    0.97    0.17
   4   3  -5    1.14    0.19
   4  -3  -5    1.12    0.14
  -4  -3   5    1.24    0.20
   4  -3  -5    1.24    0.14
  -4  -3   5    1.20    0.18
  -6   3   6    0.74    0.18
   6   3  -6    1.02    0.24
   6   3  -6    1.16    0.23
   6  -3  -6    1.34    0.21
  -6  -3   6    1.26    0.26
  -6  -3   6    1.04    0.22
  -6   4   0    0.54    0.17
   6   4   0    0.85    0.21
   6   4   0    0.76    0.21
   6  -4   0    0.73    0.16
  -6  -4   0    0.84    0.21
  -6  -4   0    0.82    0.23
  -4   4  -1    5.56    0.28
   4   4   1    5.88    0.34
   4   4   1    5.72    0.32
  -4  -4  -1    5.61    0.36
   4  -4   1    5.56    0.25
  -4  -4  -1    5.77    0.33
   4  -4   1    5.88    0.25
  -2   4  -2   26.36    0.78
   2   4   2   27.52    0.81
  -2   4  -2   28.05    0.72
  -2   4  -2   27.68    0.73
   2  -4   2   27.32    0.76
  -2  -4  -2   26.14    0.86
  -2  -4  -2   26.30    0.83
   2  -4   2   25.45    0.73
  -2  -4  -2   26.73    0.75
   2  -4   2   26.53    0.73
   0   4   3   61.71    1.59
   0   4   3   60.75    1.64
   0   4  -3   61.62    1.64
   0   4  -3   57.60    1.62
   0   4   3   58.60    1.57
   0   4  -3   59.89    1.58
   0   4  -3   61.20    1.59
   0  -4   3   57.01    1.61
   0  -4   3   59.46    1.58
   0  -4  -3   58.37    1.62
   0  -4   3   57.31    1.57
   0  -4  -3   58.60    1.59
   0  -4   3   57.70    1.56
   2   4  -4    2.18    0.16
   2   4  -4    2.59    0.19
  -2   4   4    2.37    0.13
   2  -4  -4    2.31    0.09
   2  -4  -4    2.50    0.12
   2  -4  -4    2.29    0.09
  -2  -4   4    2.41    0.17
  -2  -4   4    2.26    0.17
   4   4  -5    0.63    0.16
   4   4  -5    0.63    0.16
  -4   4   5    0.71    0.12
  -4  -4   5    0.43    0.15
  -4  -4   5    0.44    0.14
   4  -4  -5    0.76    0.12
   6   4  -6    1.17    0.25
   6   4  -6    1.25    0.26
  -6   4   6    1.80    0.23
  -6  -4   6    1.22    0.24
   6  -4  -6    1.62    0.21
  -6  -4   6    1.83    0.30
   6   5   0    0.08    0.16
  -6   5   0    0.04    0.14
   6   5   0    0.03    0.16
  -6  -5   0    0.07    0.17
  -6  -5   0    0.51    0.20
   6  -5   0    0.26    0.12
   4   5   1    3.72    0.28
  -4   5  -1    3.18    0.20
   4   5   1    3.32    0.25
  -4  -5  -1    3.46    0.27
   4  -5   1    3.59    0.20
   4  -5   1    3.39    0.17
  -4  -5  -1    3.71    0.30
  -2   5  -2   31.88    0.90
   2   5   2   32.18    0.99
   2   5   2   31.94    0.95
   2  -5   2   30.97    0.84
  -2  -5  -2   30.97    0.97
  -2  -5  -2   30.72    0.89
  -2  -5  -2   31.20    1.00
   2  -5   2   31.42    0.91
   2  -5   2   34.10    0.85
   0   5   3    8.83    0.29
   0   5  -3    9.17    0.33
   0   5   3    9.41    0.34
   0   5  -3    8.76    0.30
   0   5  -3    8.97    0.32
   0  -5   3    9.09    0.30
   0  -5   3    8.64    0.30
   0  -5   3    8.70    0.33
   0  -5  -3    8.84    0.31
   0  -5  -3    8.86    0.31
  -2   5   4    7.55    0.27
  -2   5   4    7.40    0.22
   2   5  -4    7.25    0.35
   2   5  -4    7.22    0.32
  -2   5   4    7.75    0.22
   2  -5  -4    7.93    0.25
  -2  -5   4    7.28    0.32
  -2  -5   4    7.12    0.33
   2  -5  -4    7.59    0.24
   4   5  -5    0.69    0.16
   4   5  -5    0.67    0.18
  -4  -5   5    0.90    0.18
   4  -5  -5    0.72    0.11
  -4  -5   5    0.66    0.17
   6   5  -6    1.95    0.29
  -6   5   6    1.58    0.22
   6   5  -6    1.99    0.32
   6  -5  -6    1.85    0.22
  -6  -5   6    1.76    0.28
  -6  -5   6    1.37    0.28
  -6   6   0    0.27    0.13
   6   6   0    0.37    0.21
   6   6   0    0.21    0.19
  -6  -6   0    0.33    0.20
  -6  -6   0    0.31    0.21
  -4   6  -1    0.50    0.09
   4   6   1    0.53    0.16
   4   6   1    0.38    0.14
  -4  -6  -1    0.36    0.15
  -4  -6  -1    0.46    0.17
   4  -6   1    0.60    0.13
   4  -6   1    0.45    0.06
  -2   6  -2    6.88    0.24
   2   6   2    7.13    0.31
   2   6   2    7.16    0.34
   2  -6   2    7.07    0.31
  -2  -6  -2    6.79    0.33
  -2  -6  -2    6.98    0.33
  -2  -6  -2    6.62    0.29
   0   6   3    6.02    0.23
   0   6  -3    5.86    0.25
   0   6  -3    6.64    0.27
   0   6   3    6.47    0.27
   0   6  -3    6.23    0.23
   0  -6   3    5.99    0.23
   0  -6  -3    5.95    0.24
   0  -6   3    5.86    0.28
   0  -6   3    6.20    0.24
   0  -6  -3    6.10    0.28
  -2   6   4    0.50    0.07
   2   6  -4    0.47    0.13
   2   6  -4    0.63    0.12
  -2  -6   4    0.45    0.12
   2  -6  -4    0.46    0.05
  -2  -6   4    0.61    0.13
   2  -6  -4    0.49    0.05
   4   6  -5    0.57    0.17
   4   6  -5    0.77    0.18
   4  -6  -5    0.67    0.09
  -4  -6   5    0.81    0.19
  -4  -6   5    0.71    0.17
   6   6  -6    0.29    0.21
   6   6  -6    0.38    0.20
  -6  -6   6    0.46    0.20
  -6  -6   6    0.27    0.20
   6   7   0   -0.32    0.16
   6   7   0   -0.01    0.16
  -6  -7   0   -0.22    0.19
   4   7   1    0.77    0.18
   4   7   1    0.80    0.19
   4  -7   1    0.85    0.16
  -4  -7  -1    0.86    0.20
  -4  -7  -1    0.91    0.21
   2   7   2    4.56    0.25
  -2   7  -2    4.63    0.18
   2   7   2    4.81    0.28
  -2   7  -2    4.92    0.17
   2  -7   2    4.61    0.27
  -2  -7  -2    5.05    0.29
  -2  -7  -2    4.51    0.28
  -2  -7  -2    4.94    0.26
   0   7  -3    2.96    0.15
   0   7   3    3.20    0.19
   0   7  -3    3.23    0.18
   0   7   3    3.17    0.15
   0   7  -3    3.19    0.19
   0  -7  -3    2.99    0.17
   0  -7   3    3.01    0.16
   0  -7   3    3.14    0.16
   0  -7  -3    3.01    0.14
   0  -7   3    3.22    0.22
   0  -7  -3    3.01    0.21
   2   7  -4    1.67    0.19
   2   7  -4    1.69    0.21
  -2  -7   4    1.61    0.18
  -2  -7   4    1.75    0.20
   4   7  -5    1.20    0.20
   4   7  -5    1.14    0.22
  -4  -7   5    0.95    0.20
  -4  -7   5    1.56    0.24
   6   7  -6    0.60    0.24
  -6  -7   6    0.38    0.21
   6  -7  -6    0.47    0.17
   4   8   1    4.14    0.33
   4   8   1    4.07    0.31
  -4  -8  -1    4.42    0.35
   4  -8   1    4.41    0.29
  -4  -8  -1    4.28    0.33
  -2   8  -2    0.64    0.05
   2   8   2    0.65    0.14
   2   8   2    0.61    0.14
  -2  -8  -2    0.90    0.16
  -2  -8  -2    0.84    0.15
   2  -8   2    0.80    0.17
   0   8  -3    0.94    0.13
   0   8   3    0.70    0.11
   0  -8  -3    0.64    0.15
   0  -8  -3    0.80    0.11
   0  -8   3    0.70    0.15
   0  -8   3    0.89    0.11
   2   8  -4    3.77    0.27
   2  -8  -4    3.96    0.28
  -2  -8   4    3.75    0.25
   4   8  -5    0.54    0.18
   4   8  -5    0.26    0.16
  -4  -8   5    0.46    0.18
   4  -8  -5    0.56    0.19
   6  -8  -6    0.25    0.17
   4   9   1    0.29    0.16
  -4  -9  -1    0.37    0.17
   4  -9   1    0.13    0.15
   2   9   2    0.92    0.18
  -2  -9  -2    1.08    0.19
  -2  -9  -2    1.00    0.18
   2  -9   2    1.01    0.19
   0   9   3    2.19    0.17
   0   9  -3    2.60    0.19
   0  -9  -3    2.28    0.17
   0  -9  -3    2.50    0.27
   0  -9   3    2.50    0.27
   0  -9   3    2.31    0.16
   2   9  -4    0.56    0.15
   2  -9  -4    0.64    0.18
  -2  -9   4    0.58    0.15
   4   9  -5    0.00    0.16
  -4  -9   5    0.37    0.17
   4  -9  -5   -0.07    0.13
   4 -10   1    0.30    0.16
   2  10   2    0.45    0.15
   2 -10   2    0.46    0.16
  -2 -10  -2    0.58    0.16
  -2 -10  -2    0.39    0.15
   0  10  -3    0.83    0.14
   0  10   3    0.59    0.13
   0 -10  -3    0.54    0.11
   0 -10   3    0.73    0.11
   0 -10  -3    0.57    0.17
   2  10  -4    0.13    0.14
  -2 -10   4    0.19    0.12
   2 -10  -4    0.04    0.14
   4 -10  -5    0.24    0.16
   4 -11   1   -0.01    0.13
   2  11   2    0.49    0.16
  -2 -11  -2    0.70    0.20
   2 -11   2    0.57    0.19
  -2 -11  -2    0.53    0.16
   0  11   3    0.03    0.11
   0  11  -3    0.07    0.10
   0 -11  -3    0.14    0.14
   2  11  -4   -0.02    0.14
  -2 -11   4    0.27    0.13
   2 -11  -4    0.09    0.15
   4 -11  -5    0.19    0.19
   2 -12   2    0.20    0.19
  -2 -12  -2    0.19    0.18
   0 -12  -3    0.91    0.22
   2 -12  -4   -0.18    0.14
  -2 -12   4    0.17    0.14
   0 -13  -3   -0.05    0.18
  -7   0   0   -0.05    0.18
   7   0   0   -0.07    0.15
   5   0   1    1.25    0.19
   5   0   1    0.92    0.17
  -5   0  -1    1.12    0.19
  -5   0  -1    0.85    0.19
   3   0   2    8.73    0.33
   3   0   2    9.36    0.36
  -3   0  -2    8.80    0.38
   3   0   2    9.21    0.36
  -3   0  -2    8.57    0.35
  -1   0  -3   10.49    0.38
  -1   0  -3   11.46    0.36
   1   0   3   11.21    0.36
   1   0   3   11.54    0.38
   1   0  -4    0.53    0.08
  -1   0   4    0.30    0.05
   1   0  -4    0.32    0.06
  -1   0   4    0.33    0.06
   1   0  -4    0.29    0.05
  -1   0   4    0.27    0.06
   1   0  -4    0.29    0.06
  -3   0   5   15.54    0.54
   3   0  -5   17.89    0.57
   3   0  -5   18.57    0.60
  -3   0   5   15.36    0.57
   5   0  -6    8.90    0.43
  -5   0   6    8.39    0.44
   5   0  -6    8.73    0.44
  -5   0   6    9.09    0.42
  -7   0   7    0.46    0.21
   7   0  -7    0.46    0.20
  -7   1   0    0.42    0.19
   7   1   0    0.84    0.23
   7  -1   0    0.94    0.22
  -7  -1   0    0.74    0.24
  -5   1  -1    1.47    0.22
   5   1   1    1.89    0.22
  -5   1  -1    2.17    0.23
   5   1   1    2.08    0.24
   5  -1   1    1.84    0.20
  -5  -1  -1    1.63    0.25
   5  -1   1    2.03    0.20
  -5  -1  -1    2.02    0.25
   3   1   2   22.57    0.71
  -3   1  -2   22.49    0.75
  -3   1  -2   23.93    0.71
   3   1   2   23.15    0.74
  -3  -1  -2   23.44    0.74
   3  -1   2   23.42    0.72
   3  -1   2   21.94    0.69
   3  -1   2   24.15    0.72
  -3  -1  -2   22.96    0.77
   1   1   3   65.46    1.71
   1   1   3   65.12    1.72
   1   1   3   65.61    1.78
  -1   1  -3   64.42    1.71
  -1   1  -3   61.69    1.76
   1  -1   3   65.06    1.75
  -1  -1  -3   62.61    1.77
   1  -1   3   64.32    1.70
  -1  -1  -3   64.16    1.72
  -1   1   4   43.49    1.22
  -1   1   4   43.84    1.18
   1   1  -4   44.87    1.19
  -1   1   4   43.51    1.17
   1   1  -4   43.09    1.19
   1   1  -4   42.69    1.23
   1   1  -4   45.83    1.23
   1  -1  -4   41.50    1.22
   1  -1  -4   43.92    1.17
  -1  -1   4   43.32    1.22
  -1  -1   4   43.84    1.19
  -1  -1   4   43.90    1.19
  -1  -1   4   43.56    1.23
   1  -1  -4   44.39    1.21
   1  -1  -4   42.63    1.18
  -3   1   5    3.55    0.19
   3   1  -5    4.70    0.23
  -3   1   5    3.27    0.20
  -3   1   5    4.81    0.23
   3   1  -5    5.14    0.26
  -3  -1   5    3.55    0.21
  -3  -1   5    3.37    0.22
   3  -1  -5    3.82    0.20
   3  -1  -5    4.88    0.22
  -5   1   6    2.93    0.25
   5   1  -6    2.52    0.26
  -5   1   6    2.83    0.22
   5   1  -6    3.27    0.27
   5  -1  -6    2.85    0.23
  -5  -1   6    2.74    0.27
   5  -1  -6    3.06    0.24
  -5  -1   6    2.91    0.24
  -7   1   7    0.14    0.17
   7  -1  -7   -0.03    0.16
  -7   2   0    0.66    0.21
   7   2   0    0.35    0.19
  -7  -2   0    0.56    0.23
   7  -2   0    0.79    0.21
   5   2   1    2.43    0.24
   5   2   1    2.15    0.23
  -5   2  -1    2.48    0.24
   5  -2   1    2.51    0.20
  -5  -2  -1    2.88    0.28
  -5  -2  -1    2.48    0.25
  -3   2  -2   15.16    0.49
   3   2   2   15.90    0.55
  -3   2  -2   14.95    0.53
   3   2   2   15.28    0.52
  -3  -2  -2   14.81    0.54
   3  -2   2   15.04    0.48
  -3  -2  -2   15.01    0.57
   3  -2   2   15.18    0.49
   3  -2   2   15.23    0.50
   1   2   3   90.26    2.33
  -1   2  -3   87.99    2.37
  -1   2  -3   86.86    2.30
   1   2   3   88.10    2.40
   1   2   3   89.58    2.31
  -1  -2  -3   88.61    2.33
   1  -2   3   84.85    2.35
   1  -2   3   87.08    2.30
  -1  -2  -3   86.00    2.40
   1   2  -4   50.06    1.44
   1   2  -4   53.50    1.44
  -1   2   4   50.17    1.37
   1   2  -4   52.35    1.39
   1   2  -4   51.50    1.40
  -1   2   4   54.54    1.43
  -1  -2   4   50.17    1.39
   1  -2  -4   49.72    1.37
   1  -2  -4   51.65    1.37
  -1  -2   4   49.13    1.43
  -1  -2   4   51.45    1.39
   1  -2  -4   50.73    1.39
  -1  -2   4   50.78    1.43
   1  -2  -4   51.32    1.42
   3   2  -5   12.39    0.47
  -3   2   5   12.31    0.45
   3   2  -5   13.65    0.51
  -3   2   5   13.27    0.46
  -3   2   5   12.95    0.43
  -3  -2   5   12.81    0.50
   3  -2  -5   12.92    0.44
   3  -2  -5   12.59    0.43
  -3  -2   5   12.67    0.47
   3  -2  -5   12.72    0.45
  -5   2   6    0.87    0.18
   5   2  -6    1.05    0.20
   5   2  -6    0.90    0.19
  -5  -2   6    0.94    0.19
   5  -2  -6    0.88    0.17
  -5  -2   6    0.98    0.18
   7  -2  -7    0.02    0.15
  -7   3   0    0.85    0.22
   7  -3   0    0.63    0.21
  -7  -3   0    0.67    0.26
   5   3   1    2.25    0.23
   5   3   1    2.35    0.27
  -5   3  -1    2.11    0.21
   5  -3   1    2.34    0.19
  -5  -3  -1    2.43    0.28
  -5  -3  -1    2.58    0.31
   3   3   2   18.92    0.66
   3   3   2   18.96    0.64
  -3   3  -2   19.67    0.58
  -3   3  -2   18.36    0.62
   3  -3   2   18.75    0.58
  -3  -3  -2   19.33    0.66
   3  -3   2   19.06    0.57
   3  -3   2   18.62    0.57
  -3  -3  -2   19.64    0.69
   3  -3   2   19.24    0.55
   1   3   3   11.52    0.41
  -1   3  -3   11.22    0.34
  -1   3  -3   11.75    0.33
   1   3   3   11.29    0.37
  -1   3  -3   10.43    0.36
  -1  -3  -3   11.50    0.36
  -1  -3  -3   10.27    0.37
   1  -3   3   10.83    0.34
   1  -3   3   11.25    0.35
  -1  -3  -3   10.89    0.40
   1  -3   3   10.59    0.34
   1   3  -4    4.13    0.20
   1   3  -4    3.75    0.18
   1   3  -4    4.08    0.20
  -1   3   4    3.95    0.15
  -1   3   4    4.52    0.19
   1  -3  -4    4.17    0.15
   1  -3  -4    3.92    0.15
  -1  -3   4    4.01    0.18
  -1  -3   4    3.94    0.18
   1  -3  -4    3.97    0.17
  -1  -3   4    3.90    0.19
   1  -3  -4    3.97    0.16
  -3   3   5   13.12    0.44
   3   3  -5   12.52    0.48
   3   3  -5   12.74    0.51
  -3   3   5   12.96    0.41
  -3   3   5   12.48    0.44
   3  -3  -5   12.33    0.42
  -3  -3   5   12.84    0.50
   3  -3  -5   12.72    0.43
   3  -3  -5   12.71    0.44
  -3  -3   5   12.19    0.48
   5   3  -6    0.39    0.15
   5   3  -6    0.46    0.17
  -5   3   6    0.30    0.12
   5  -3  -6    0.40    0.12
  -5  -3   6    0.52    0.18
  -5  -3   6    0.40    0.15
   7  -3  -7    0.20    0.16
   7   4   0    0.21    0.20
  -7   4   0    0.08    0.16
   7  -4   0    0.04    0.14
  -7  -4   0    0.08    0.18
  -5   4  -1    0.54    0.14
   5   4   1    0.48    0.17
   5   4   1    0.39    0.16
  -5  -4  -1    0.66    0.20
   5  -4   1    0.56    0.12
  -5  -4  -1    0.50    0.18
  -3   4  -2   16.24    0.54
   3   4   2   16.47    0.58
  -3   4  -2   16.90    0.50
   3   4   2   17.45    0.62
  -3  -4  -2   16.95    0.64
   3  -4   2   16.30    0.51
   3  -4   2   16.81    0.50
  -3  -4  -2   16.58    0.60
   3  -4   2   16.13    0.47
   3  -4   2   16.68    0.51
  -1   4  -3    2.82    0.12
  -1   4  -3    2.93    0.12
  -1   4  -3    2.77    0.14
   1   4   3    2.59    0.15
   1   4   3    2.91    0.18
  -1  -4  -3    2.74    0.15
  -1  -4  -3    2.68    0.17
   1  -4   3    2.81    0.15
  -1  -4  -3    2.60    0.16
   1  -4   3    2.50    0.12
   1  -4   3    2.75    0.11
  -1  -4  -3    2.77    0.15
   1   4  -4    2.36    0.16
  -1   4   4    2.15    0.12
   1   4  -4    2.53    0.16
  -1   4   4    2.22    0.11
   1   4  -4    2.23    0.14
   1  -4  -4    2.40    0.12
  -1  -4   4    2.51    0.14
   1  -4  -4    2.41    0.11
  -1  -4   4    2.42    0.14
  -1  -4   4    2.38    0.15
   1  -4  -4    2.36    0.10
   3   4  -5    2.78    0.22
  -3   4   5    2.67    0.15
   3   4  -5    2.41    0.19
   3  -4  -5    2.56    0.13
  -3  -4   5    1.89    0.18
  -3  -4   5    1.81    0.19
   3  -4  -5    2.22    0.15
   3  -4  -5    1.90    0.13
   5   4  -6    2.54    0.29
   5   4  -6    3.19    0.30
  -5   4   6    2.70    0.22
  -5  -4   6    2.48    0.26
   5  -4  -6    2.88    0.21
  -5  -4   6    2.18    0.28
  -7  -4   7    0.22    0.20
   7  -4  -7    0.28    0.15
   7   5   0   -0.25    0.17
  -7   5   0    0.07    0.17
   5   5   1    1.17    0.23
   5   5   1    1.36    0.24
  -5   5  -1    1.19    0.17
  -5  -5  -1    1.18    0.24
   5  -5   1    1.31    0.15
  -5  -5  -1    1.11    0.22
  -3   5  -2   11.47    0.40
   3   5   2   11.94    0.49
  -3   5  -2   12.20    0.34
   3   5   2   11.30    0.46
  -3  -5  -2   11.41    0.48
   3  -5   2   10.85    0.36
   3  -5   2   11.07    0.41
  -3  -5  -2   11.70    0.51
   3  -5   2   11.74    0.36
  -1   5  -3   12.47    0.37
  -1   5  -3   12.38    0.39
   1   5   3   12.01    0.46
   1   5   3   12.52    0.41
  -1   5  -3   12.18    0.40
  -1  -5  -3   12.65    0.41
  -1  -5  -3   12.32    0.42
   1  -5   3   12.16    0.42
  -1  -5  -3   11.92    0.43
  -1  -5  -3   12.14    0.44
   1   5  -4   45.41    1.28
   1   5  -4   41.85    1.27
  -1   5   4   41.20    1.22
  -1   5   4   44.18    1.16
   1   5  -4   43.31    1.23
   1  -5  -4   42.84    1.17
   1  -5  -4   44.73    1.16
  -1  -5   4   42.64    1.24
   1  -5  -4   43.42    1.18
  -1  -5   4   44.49    1.23
  -1  -5   4   44.38    1.23
   3   5  -5   14.11    0.55
   3   5  -5   15.03    0.61
   3  -5  -5   15.25    0.48
  -3  -5   5   15.15    0.57
  -3  -5   5   14.97    0.59
   5   5  -6    0.06    0.13
  -5   5   6    0.03    0.09
   5   5  -6   -0.05    0.13
  -5  -5   6   -0.03    0.13
  -5  -5   6   -0.14    0.11
   5  -5  -6    0.16    0.09
  -5   6  -1    0.93    0.15
   5   6   1    1.14    0.23
   5   6   1    1.40    0.24
  -5  -6  -1    1.18    0.24
   5  -6   1    1.18    0.12
  -5  -6  -1    1.27    0.25
  -3   6  -2   11.98    0.40
   3   6   2   11.89    0.52
   3   6   2   12.27    0.49
  -3  -6  -2   12.04    0.42
   3  -6   2   11.59    0.34
  -3  -6  -2   12.20    0.51
   3  -6   2   13.68    0.35
   3  -6   2   11.60    0.34
  -3  -6  -2   12.20    0.53
   3  -6   2   11.93    0.45
  -1   6  -3    3.24    0.16
  -1   6  -3    3.37    0.13
  -1   6  -3    3.37    0.15
   1   6   3    3.29    0.22
   1   6   3    3.39    0.18
   1  -6   3    2.90    0.14
   1  -6   3    3.60    0.21
  -1  -6  -3    3.23    0.18
  -1  -6  -3    3.51    0.20
  -1  -6  -3    3.30    0.20
  -1  -6  -3    3.38    0.20
   1   6  -4    6.52    0.31
   1   6  -4    7.15    0.29
   1   6  -4    7.00    0.31
  -1   6   4    6.53    0.26
  -1   6   4    6.81    0.22
  -1  -6   4    7.18    0.29
  -1  -6   4    7.06    0.29
   1  -6  -4    6.77    0.24
   3   6  -5    4.85    0.28
   3   6  -5    4.91    0.32
  -3  -6   5    4.23    0.29
   3  -6  -5    4.44    0.18
  -3  -6   5    3.75    0.27
   5   6  -6    0.17    0.15
   5   6  -6   -0.20    0.12
  -5  -6   6   -0.01    0.13
  -5  -6   6    0.03    0.14
   5  -6  -6    0.10    0.08
   5   7   1    0.59    0.19
   5   7   1    0.38    0.18
  -5  -7  -1    0.77    0.21
  -5  -7  -1    0.58    0.20
   3   7   2    9.27    0.45
   3   7   2    9.09    0.42
  -3   7  -2    9.04    0.30
  -3  -7  -2    9.50    0.45
  -3  -7  -2    9.25    0.38
  -3  -7  -2    9.47    0.45
   3  -7   2    9.10    0.39
   1   7   3    6.96    0.31
   1   7   3    7.14    0.29
  -1   7  -3    7.03    0.26
  -1   7  -3    6.62    0.27
   1  -7   3    6.87    0.33
  -1  -7  -3    6.76    0.32
   1  -7   3    6.88    0.23
  -1  -7  -3    6.82    0.30
  -1  -7  -3    6.89    0.32
   1   7  -4    5.71    0.26
   1   7  -4    5.39    0.29
  -1  -7   4    5.85    0.27
  -1  -7   4    5.69    0.29
   1  -7  -4    5.45    0.30
   1  -7  -4    5.84    0.22
   3   7  -5    0.10    0.13
   3   7  -5    0.04    0.12
  -3  -7   5    0.06    0.12
  -3  -7   5    0.11    0.11
   5   7  -6    1.07    0.23
   5   7  -6    1.28    0.25
  -5  -7   6    0.95    0.22
  -5  -7   6    1.50    0.27
   5   8   1    2.08    0.31
   5   8   1    1.78    0.30
  -5  -8  -1    1.35    0.28
   5  -8   1    1.42    0.22
   3   8   2    0.62    0.17
   3   8   2    0.49    0.15
  -3  -8  -2    0.59    0.14
   3  -8   2    0.47    0.15
  -3  -8  -2    0.52    0.15
  -3  -8  -2    0.33    0.15
  -1   8  -3    0.74    0.10
   1   8   3    0.63    0.13
  -1  -8  -3    0.99    0.16
  -1  -8  -3    0.63    0.13
   1  -8   3    0.48    0.14
   1   8  -4    0.86    0.15
   1  -8  -4    0.73    0.08
  -1  -8   4    0.88    0.13
   1  -8  -4    0.86    0.17
   3   8  -5    0.62    0.15
   3   8  -5    0.42    0.16
   3  -8  -5    0.65    0.18
  -3  -8   5    0.54    0.16
   5   8  -6    0.39    0.21
   5  -8  -6    0.16    0.17
  -5  -8   6    0.16    0.17
   5  -9   1   -0.01    0.12
   3   9   2    0.71    0.18
   3  -9   2    0.65    0.18
  -3  -9  -2    0.56    0.17
  -1   9  -3    3.18    0.18
   1   9   3    3.34    0.24
   1  -9   3    3.23    0.26
  -1  -9  -3    3.29    0.25
  -1  -9  -3    3.55    0.23
  -1   9   4    0.33    0.08
   1   9  -4    0.65    0.15
   1  -9  -4    0.59    0.17
   1  -9  -4    0.42    0.06
  -1  -9   4    0.29    0.10
   3   9  -5    0.28    0.17
  -3  -9   5    0.23    0.14
   3  -9  -5    0.27    0.15
   5  -9  -6    0.86    0.23
   5 -10   1    0.34    0.18
   3  10   2    0.73    0.21
  -3 -10  -2    0.74    0.20
   3 -10   2    0.70    0.18
   1  10   3    0.09    0.12
  -1 -10  -3    0.35    0.15
  -1 -10  -3    0.30    0.12
   1 -10   3    0.38    0.16
   1  10  -4    0.73    0.16
  -1 -10   4    0.53    0.13
   1 -10  -4    0.53    0.18
   3  10  -5    0.16    0.17
   3 -10  -5    0.29    0.16
  -3 -10   5    0.19    0.14
   5 -10  -6    0.05    0.18
  -3 -11  -2   -0.12    0.15
   3 -11   2   -0.08    0.12
   1  11   3    0.45    0.14
  -1 -11  -3    0.41    0.14
  -1 -11  -3    0.43    0.17
   1  11  -4   -0.01    0.12
   1 -11  -4    0.21    0.16
  -1 -11   4   -0.06    0.09
   3 -11  -5   -0.06    0.14
   3 -12   2    0.70    0.22
   1  12   3    0.06    0.14
  -1 -12  -3    0.25    0.18
   1  12  -4   -0.02    0.13
   1 -12  -4   -0.07    0.14
   3 -12  -5   -0.20    0.14
  -1 -13  -3    0.10    0.17
   1 -13  -4    0.05    0.17
   6   0   1    2.44    0.28
  -6   0  -1    2.30    0.30
  -4   0  -2    0.13    0.09
   4   0   2    0.10    0.08
  -4   0  -2    0.05    0.10
   4   0   2    0.23    0.10
  -2   0  -3   78.32    2.20
   2   0   3   79.44    2.11
  -2   0  -3   79.68    2.13
   2   0   3   80.12    2.13
   0   0   4   25.24    0.73
   0   0  -4   23.97    0.70
   0   0  -4   25.85    0.74
   0   0   4   23.38    0.69
   2   0  -5  152.23    4.07
   2   0  -5  151.83    4.18
  -2   0   5  155.18    4.18
  -2   0   5  159.39    4.07
  -2   0   5  156.35    4.17
   2   0  -5  157.99    4.07
  -4   0   6   16.21    0.61
   4   0  -6   15.08    0.56
  -4   0   6   15.36    0.56
   4   0  -6   15.25    0.59
   6   0  -7    0.94    0.20
  -6   0   7    0.86    0.21
   6   1   1    0.14    0.13
   6   1   1    0.69    0.19
  -6   1  -1    0.88    0.22
  -6  -1  -1    0.39    0.18
   6  -1   1    0.40    0.16
  -6  -1  -1    0.68    0.19
  -4   1  -2    7.59    0.38
  -4   1  -2    8.06    0.35
   4   1   2    7.96    0.36
   4   1   2    8.07    0.37
  -4  -1  -2    8.56    0.41
  -4  -1  -2    8.13    0.37
   4  -1   2    7.63    0.33
   4  -1   2    7.97    0.34
   2   1   3   10.87    0.38
   2   1   3   10.81    0.36
  -2   1  -3    9.81    0.35
  -2   1  -3   10.52    0.38
   2  -1   3   10.49    0.36
  -2  -1  -3   10.25    0.37
  -2  -1  -3   10.18    0.40
   2  -1   3   10.31    0.34
   0   1  -4  112.32    2.98
   0   1  -4  115.26    3.07
   0   1  -4  116.52    2.99
   0   1   4  114.84    2.99
   0   1   4  112.95    3.07
   0  -1   4  115.78    3.07
   0  -1   4  112.61    2.98
   0  -1  -4  115.21    3.08
   0  -1  -4  114.24    2.99
  -2   1   5   14.94    0.49
  -2   1   5   14.79    0.47
  -2   1   5   14.98    0.50
   2   1  -5   15.19    0.49
   2   1  -5   14.46    0.51
   2  -1  -5   14.96    0.47
  -2  -1   5   14.75    0.51
   2  -1  -5   14.99    0.48
   2  -1  -5   14.67    0.50
  -2  -1   5   15.19    0.49
   4   1  -6    0.09    0.11
  -4   1   6    0.20    0.11
  -4   1   6    0.12    0.08
   4   1  -6   -0.01    0.09
  -4  -1   6    0.07    0.10
   4  -1  -6    0.14    0.11
   4  -1  -6    0.02    0.08
  -4  -1   6    0.18    0.10
   6   1  -7    1.17    0.22
   6   1  -7    1.66    0.27
  -6   1   7    1.25    0.24
  -6  -1   7    1.34    0.25
  -6  -1   7    1.29    0.22
   6  -1  -7    1.56    0.23
   6   2   1    0.33    0.16
  -6   2  -1    0.36    0.16
   6   2   1    0.39    0.16
   6  -2   1    0.45    0.15
  -6  -2  -1    0.59    0.17
  -6  -2  -1    0.66    0.21
   4   2   2    5.96    0.31
   4   2   2    6.23    0.33
  -4   2  -2    6.09    0.32
  -4   2  -2    5.91    0.28
   4  -2   2    6.05    0.29
   4  -2   2    5.53    0.27
  -4  -2  -2    5.75    0.35
  -4  -2  -2    5.91    0.32
   4  -2   2    5.77    0.27
  -2   2  -3   25.32    0.78
   2   2   3   26.52    0.77
  -2   2  -3   25.61    0.74
  -2  -2  -3   25.38    0.82
   2  -2   3   25.63    0.74
   2  -2   3   25.75    0.73
  -2  -2  -3   24.88    0.78
   0   2   4   20.31    0.62
   0   2  -4   19.75    0.59
   0   2  -4   21.18    0.63
   0   2  -4   19.69    0.58
   0   2   4   20.70    0.59
   0  -2  -4   20.45    0.60
   0  -2   4   20.27    0.59
   0  -2   4   19.84    0.58
   0  -2   4   20.96    0.61
   0  -2  -4   21.01    0.63
  -2   2   5   16.70    0.54
   2   2  -5   16.48    0.55
  -2   2   5   17.03    0.51
   2   2  -5   16.62    0.58
   2  -2  -5   16.66    0.52
   2  -2  -5   17.41    0.51
   2  -2  -5   16.03    0.53
  -2  -2   5   16.17    0.54
  -2  -2   5   16.87    0.57
  -4   2   6   15.37    0.57
   4   2  -6   15.60    0.62
   4   2  -6   14.87    0.58
  -4   2   6   15.36    0.53
   4  -2  -6   14.71    0.54
   4  -2  -6   15.27    0.57
  -4  -2   6   15.99    0.62
  -4  -2   6   14.28    0.57
   4  -2  -6   15.00    0.54
  -6   2   7    1.35    0.24
   6   2  -7    1.55    0.27
   6   2  -7    1.65    0.27
  -6  -2   7    1.99    0.29
   6  -2  -7    1.76    0.24
  -6  -2   7    1.35    0.23
   6   3   1    0.32    0.17
   6   3   1    0.19    0.16
  -6   3  -1    0.28    0.16
  -6  -3  -1    0.38    0.20
  -6  -3  -1    0.49    0.19
   6  -3   1    0.46    0.15
  -4   3  -2    6.55    0.33
  -4   3  -2    6.43    0.28
   4   3   2    6.71    0.36
   4   3   2    6.85    0.34
  -4  -3  -2    6.78    0.38
   4  -3   2    7.01    0.29
  -4  -3  -2    6.31    0.35
   4  -3   2    6.60    0.24
   4  -3   2    6.72    0.28
  -2   3  -3   21.17    0.61
  -2   3  -3   20.65    0.65
   2   3   3   20.86    0.65
  -2  -3  -3   20.92    0.71
   2  -3   3   21.44    0.60
   2  -3   3   21.67    0.60
  -2  -3  -3   20.72    0.67
  -2  -3  -3   20.82    0.58
   2  -3   3   20.68    0.61
   2  -3   3   21.33    0.62
   0   3  -4   46.81    1.30
   0   3   4   46.53    1.29
   0   3   4   49.96    1.31
   0   3  -4   47.18    1.34
   0   3  -4   49.86    1.36
   0   3   4   50.70    1.37
   0   3  -4   47.39    1.31
   0  -3   4   48.16    1.34
   0  -3   4   47.73    1.30
   0  -3  -4   47.77    1.32
   0  -3   4   48.75    1.31
   0  -3  -4   48.22    1.35
   2   3  -5   55.61    1.63
  -2   3   5   59.22    1.59
   2   3  -5   54.21    1.57
   2  -3  -5   58.96    1.54
  -2  -3   5   55.18    1.57
   2  -3  -5   55.37    1.52
   2  -3  -5   56.74    1.57
  -2  -3   5   56.50    1.62
   4   3  -6    2.59    0.25
  -4   3   6    2.78    0.19
  -4   3   6    2.90    0.18
   4   3  -6    2.85    0.23
   4  -3  -6    2.84    0.19
  -4  -3   6    3.30    0.25
  -4  -3   6    2.65    0.22
   4  -3  -6    2.33    0.18
   6   3  -7    0.68    0.21
   6   3  -7    0.40    0.19
  -6   3   7    0.69    0.17
   6  -3  -7    0.63    0.16
  -6  -3   7    0.37    0.18
  -6  -3   7    0.82    0.22
   6   4   1   -0.24    0.15
   6   4   1    0.18    0.16
  -6   4  -1    0.05    0.14
  -6  -4  -1    0.18    0.15
   6  -4   1    0.28    0.12
  -6  -4  -1    0.20    0.19
   4   4   2    2.85    0.23
   4   4   2    2.89    0.25
  -4   4  -2    2.69    0.20
   4  -4   2    2.65    0.17
  -4  -4  -2    2.59    0.26
  -4  -4  -2    2.92    0.25
   4  -4   2    2.71    0.16
  -2   4  -3   11.14    0.34
   2   4   3   10.95    0.40
  -2   4  -3   11.13    0.38
  -2  -4  -3   11.25    0.45
   2  -4   3   11.14    0.34
   2  -4   3   11.26    0.32
  -2  -4  -3   10.87    0.35
   2  -4   3   11.06    0.33
  -2  -4  -3   10.23    0.42
   2  -4   3   10.80    0.37
   0   4  -4    8.06    0.29
   0   4  -4    8.34    0.29
   0   4   4    7.95    0.28
   0   4  -4    8.49    0.31
   0   4   4    8.12    0.32
   0  -4   4    7.87    0.28
   0  -4   4    8.11    0.28
   0  -4  -4    8.26    0.30
   0  -4  -4    8.52    0.31
  -2   4   5   12.19    0.41
   2   4  -5   11.47    0.43
   2   4  -5   11.85    0.47
   2  -4  -5   11.34    0.38
  -2  -4   5   12.09    0.44
   2  -4  -5   11.03    0.37
   2  -4  -5   12.11    0.37
  -2  -4   5   11.64    0.45
   4   4  -6    3.25    0.28
   4   4  -6    3.08    0.25
  -4   4   6    3.47    0.21
  -4  -4   6    3.32    0.26
  -4  -4   6    3.46    0.28
   4  -4  -6    3.17    0.21
  -6   4   7    0.59    0.16
   6   4  -7    0.31    0.20
   6   4  -7    0.25    0.18
  -6  -4   7    0.27    0.17
   6  -4  -7    0.37    0.14
  -6  -4   7    0.21    0.17
   6   5   1    0.04    0.16
  -6   5  -1    0.16    0.15
   6   5   1    0.12    0.17
  -6  -5  -1    0.23    0.19
   6  -5   1    0.19    0.11
  -6  -5  -1    0.28    0.19
  -4   5  -2    1.64    0.16
   4   5   2    1.89    0.24
   4   5   2    2.12    0.25
  -4  -5  -2    2.06    0.27
  -4  -5  -2    2.39    0.27
   4  -5   2    1.67    0.15
   4  -5   2    1.81    0.13
   2   5   3   12.76    0.46
  -2   5  -3   12.45    0.42
  -2   5  -3   12.88    0.37
  -2  -5  -3   12.77    0.42
   2  -5   3   12.71    0.44
  -2  -5  -3   12.40    0.50
  -2  -5  -3   12.76    0.48
   2  -5   3   12.25    0.37
   2  -5   3   13.32    0.39
   0   5  -4   10.66    0.36
   0   5  -4   10.33    0.38
   0   5   4   10.74    0.35
   0   5   4   10.75    0.39
   0   5  -4   10.49    0.37
   0  -5   4   10.85    0.36
   0  -5   4   10.85    0.36
   0  -5  -4   10.49    0.37
   0  -5  -4   10.41    0.37
   2   5  -5    4.68    0.27
   2   5  -5    4.52    0.25
  -2   5   5    4.74    0.21
  -2  -5   5    4.98    0.26
  -2  -5   5    5.04    0.27
   2  -5  -5    4.79    0.20
   4   5  -6    0.80    0.17
   4   5  -6    0.60    0.17
  -4  -5   6    0.56    0.16
   4  -5  -6    0.72    0.12
  -4  -5   6    0.56    0.16
   6   5  -7    1.31    0.28
   6   5  -7    2.07    0.32
  -6  -5   7    1.46    0.28
   6  -5  -7    1.60    0.20
  -6  -5   7    1.91    0.29
  -6   6  -1    1.70    0.23
   6   6   1    1.41    0.27
   6   6   1    1.70    0.30
  -6  -6  -1    1.71    0.31
  -6  -6  -1    1.73    0.33
   4   6   2    4.04    0.29
   4   6   2    4.21    0.31
  -4   6  -2    4.01    0.22
   4  -6   2    3.98    0.24
   4  -6   2    3.91    0.17
  -4  -6  -2    4.26    0.33
  -4  -6  -2    4.04    0.32
   2   6   3    1.92    0.18
  -2   6  -3    2.03    0.13
   2   6   3    2.06    0.17
  -2  -6  -3    2.10    0.20
  -2  -6  -3    1.93    0.19
   2  -6   3    2.02    0.09
   2  -6   3    1.89    0.16
  -2  -6  -3    1.98    0.15
   2  -6   3    2.30    0.10
   0   6   4    2.69    0.14
   0   6  -4    2.90    0.18
   0   6   4    2.94    0.18
   0   6  -4    2.69    0.17
   0   6  -4    2.76    0.15
   0  -6   4    2.71    0.15
   0  -6  -4    2.85    0.15
   0  -6   4    2.80    0.15
   0  -6  -4    2.60    0.16
   2   6  -5    0.39    0.13
   2   6  -5    0.48    0.12
  -2   6   5    0.65    0.09
   2  -6  -5    0.63    0.08
  -2  -6   5    0.62    0.13
  -2  -6   5    0.63    0.13
   2  -6  -5    0.60    0.07
   4   6  -6    0.69    0.17
   4   6  -6    0.91    0.21
  -4  -6   6    0.64    0.17
   4  -6  -6    0.73    0.10
  -4  -6   6    0.76    0.18
   6   6  -7    0.54    0.25
   6   6  -7    0.75    0.23
  -6  -6   7    0.39    0.21
  -6  -6   7    0.61    0.21
   6   7   1   -0.20    0.18
  -6  -7  -1   -0.07    0.18
   4   7   2    2.96    0.28
  -4   7  -2    3.05    0.17
   4   7   2    2.85    0.28
  -4  -7  -2    3.33    0.30
  -4  -7  -2    3.16    0.29
   4  -7   2    3.02    0.23
   2   7   3    3.10    0.23
  -2   7  -3    3.04    0.16
   2   7   3    2.86    0.21
   2  -7   3    2.87    0.22
  -2  -7  -3    2.99    0.20
  -2  -7  -3    2.87    0.22
  -2  -7  -3    2.82    0.23
   0   7  -4   14.28    0.50
   0   7  -4   14.72    0.46
   0   7   4   13.82    0.45
   0  -7   4   14.41    0.47
   0  -7  -4   13.44    0.52
   0  -7  -4   13.58    0.47
   0  -7   4   14.46    0.46
   2   7  -5    1.15    0.18
   2   7  -5    1.22    0.17
   2  -7  -5    1.19    0.07
  -2  -7   5    1.35    0.18
   2  -7  -5    1.20    0.08
  -2  -7   5    1.04    0.17
   4   7  -6    0.43    0.17
   4   7  -6    0.72    0.18
  -4  -7   6    0.52    0.16
  -4  -7   6    0.64    0.18
   6   7  -7    0.16    0.19
  -6  -7   7    0.20    0.18
   4   8   2    2.76    0.29
   4   8   2    2.58    0.26
   4  -8   2    2.39    0.22
  -4  -8  -2    2.69    0.31
   2   8   3    2.50    0.22
  -2   8  -3    2.19    0.13
   2  -8   3    2.58    0.22
  -2  -8  -3    2.36    0.22
  -2  -8  -3    2.56    0.21
   0   8  -4    0.15    0.08
   0  -8   4    0.17    0.07
   0  -8  -4    0.07    0.10
   0  -8  -4    0.17    0.08
   2   8  -5    1.33    0.21
  -2  -8   5    1.43    0.18
   2  -8  -5    1.26    0.21
   4   8  -6    0.20    0.15
   4   8  -6    0.22    0.16
  -4  -8   6    0.12    0.15
   6  -8  -7    0.11    0.17
   4   9   2    1.34    0.26
  -4  -9  -2    1.13    0.22
   4  -9   2    1.04    0.21
   2   9   3    0.77    0.17
  -2  -9  -3    0.71    0.16
   2  -9   3    0.94    0.19
  -2  -9  -3    0.87    0.18
   0   9   4    0.43    0.11
   0   9  -4    0.66    0.13
   0  -9   4    0.47    0.10
   0  -9  -4    0.71    0.16
   0  -9  -4    0.62    0.11
   2   9  -5    1.01    0.19
  -2  -9   5    1.07    0.18
   2  -9  -5    0.94    0.20
   4   9  -6    0.16    0.16
  -4  -9   6    0.01    0.13
   4  -9  -6    0.29    0.18
   4 -10   2    0.60    0.19
   2  10   3    0.47    0.16
   2 -10   3    0.69    0.19
  -2 -10  -3    0.54    0.16
  -2 -10  -3    0.56    0.17
   0  10   4   -0.10    0.08
   0  10  -4    0.02    0.09
   0 -10  -4    0.04    0.08
   0 -10   4    0.01    0.07
   0 -10  -4   -0.07    0.11
   2  10  -5    0.25    0.14
  -2 -10   5    0.18    0.12
   2 -10  -5    0.19    0.16
   4 -10  -6    0.29    0.19
   4 -11   2   -0.01    0.16
   2  11   3    0.52    0.18
  -2 -11  -3    0.46    0.18
  -2 -11  -3    0.58    0.18
   2 -11   3    0.77    0.21
   0  11   4    0.67    0.15
   0  11  -4    0.81    0.16
   0 -11  -4    0.59    0.19
   2  11  -5    0.12    0.15
   2 -11  -5    0.25    0.17
  -2 -11   5    0.14    0.12
   4 -11  -6    0.16    0.19
  -2 -12  -3   -0.10    0.16
   0 -12  -4    0.63    0.22
   2 -12  -5   -0.06    0.14
   0 -13  -4   -0.01    0.17
  -7   0  -1    0.03    0.20
   7   0   1   -0.12    0.16
   5   0   2   -0.08    0.09
   5   0   2    0.04    0.11
  -5   0  -2    0.07    0.11
  -5   0  -2   -0.01    0.12
   3   0   3   36.44    1.06
  -3   0  -3   37.34    1.09
  -3   0  -3   36.67    1.14
   1   0   4    0.13    0.05
  -1   0  -4    0.05    0.05
  -1   0  -4    0.04    0.04
   1   0   4    0.28    0.06
   1   0  -5   20.82    0.60
   1   0  -5   18.97    0.63
   1   0  -5   20.62    0.62
  -1   0   5   20.01    0.61
   1   0  -5   20.96    0.62
  -1   0   5   20.58    0.63
  -1   0   5   21.65    0.61
   3   0  -6    4.14    0.23
  -3   0   6    4.21    0.24
  -3   0   6    4.24    0.22
   3   0  -6    4.30    0.24
   5   0  -7    9.77    0.46
   5   0  -7   10.89    0.49
  -5   0   7    8.78    0.42
  -5   0   7    8.95    0.47
  -7   1  -1    0.15    0.18
   7   1   1   -0.26    0.13
  -7  -1  -1    0.04    0.18
   7  -1   1   -0.03    0.14
   5   1   2    4.30    0.29
  -5   1  -2    4.78    0.33
  -5   1  -2    4.69    0.29
   5   1   2    4.20    0.29
  -5  -1  -2    4.78    0.35
   5  -1   2    4.52    0.28
   5  -1   2    4.33    0.28
  -5  -1  -2    4.78    0.32
  -3   1  -3   19.81    0.68
   3   1   3   19.56    0.64
  -3   1  -3   21.38    0.65
   3  -1   3   20.49    0.65
   3  -1   3   20.61    0.63
  -3  -1  -3   19.90    0.71
  -3  -1  -3   19.77    0.66
   1   1   4   96.27    2.57
  -1   1  -4   95.86    2.64
   1   1   4  100.13    2.66
  -1   1  -4  102.00    2.57
  -1  -1  -4   93.87    2.57
   1  -1   4   93.15    2.63
  -1  -1  -4   96.66    2.66
   1  -1   4   99.94    2.57
  -1   1   5  137.86    3.70
  -1   1   5  143.24    3.81
   1   1  -5  144.20    3.72
   1   1  -5  136.39    3.82
   1   1  -5  145.11    3.80
   1   1  -5  142.54    3.71
  -1  -1   5  141.77    3.71
  -1  -1   5  142.91    3.81
   1  -1  -5  145.22    3.70
  -1  -1   5  145.71    3.71
   1  -1  -5  135.80    3.80
   1  -1  -5  138.79    3.71
   1  -1  -5  146.47    3.79
  -3   1   6    1.49    0.13
   3   1  -6    1.70    0.15
   3   1  -6    2.35    0.18
  -3   1   6    1.38    0.16
  -3  -1   6    1.48    0.17
   3  -1  -6    2.01    0.15
   3  -1  -6    1.39    0.13
   3  -1  -6    2.35    0.18
  -3  -1   6    1.56    0.14
  -5   1   7    0.31    0.14
   5   1  -7    1.16    0.21
   5   1  -7    0.49    0.16
  -5   1   7    0.62    0.14
  -5  -1   7    0.31    0.15
  -5  -1   7    0.44    0.14
   5  -1  -7    0.55    0.15
   5  -1  -7    0.61    0.15
  -7   2  -1    0.05    0.18
   7   2   1    0.04    0.17
  -7  -2  -1    0.11    0.20
   7  -2   1    0.00    0.14
   5   2   2    1.52    0.22
   5   2   2    1.79    0.23
  -5   2  -2    1.73    0.23
  -5  -2  -2    1.85    0.27
   5  -2   2    1.82    0.20
  -5  -2  -2    1.93    0.25
   3   2   3    9.65    0.39
  -3   2  -3   10.43    0.41
  -3   2  -3   10.13    0.37
  -3  -2  -3    9.57    0.41
   3  -2   3   10.02    0.36
  -3  -2  -3   10.45    0.44
   3  -2   3   10.23    0.37
   3  -2   3   10.15    0.36
  -1   2  -4   29.17    0.87
   1   2   4   30.97    0.90
   1   2   4   29.71    0.84
  -1   2  -4   29.49    0.83
   1   2   4   28.66    0.85
  -1  -2  -4   28.35    0.89
   1  -2   4   29.72    0.83
  -1  -2  -4   29.15    0.85
   1  -2   4   29.35    0.85
   1   2  -5   27.78    0.82
   1   2  -5   27.91    0.86
   1   2  -5   29.13    0.84
  -1   2   5   27.17    0.79
  -1   2   5   30.80    0.86
   1  -2  -5   27.46    0.84
  -1  -2   5   28.36    0.82
   1  -2  -5   26.78    0.80
   1  -2  -5   29.04    0.81
   1  -2  -5   28.07    0.79
  -1  -2   5   28.10    0.82
  -3   2   6    2.49    0.18
   3   2  -6    2.94    0.20
   3   2  -6    3.03    0.22
  -3   2   6    2.94    0.18
  -3   2   6    2.57    0.16
   3  -2  -6    2.89    0.18
  -3  -2   6    2.41    0.19
   3  -2  -6    2.59    0.16
  -3  -2   6    2.71    0.21
   3  -2  -6    2.85    0.17
  -5   2   7    5.50    0.33
   5   2  -7    5.91    0.38
   5   2  -7    5.08    0.34
  -5  -2   7    6.04    0.36
   5  -2  -7    5.15    0.30
  -5  -2   7    5.33    0.36
  -7   3  -1    0.19    0.19
   7  -3   1    0.49    0.18
   5   3   2    2.05    0.25
   5   3   2    1.61    0.23
  -5   3  -2    1.92    0.24
   5  -3   2    1.90    0.17
  -5  -3  -2    1.66    0.27
  -5  -3  -2    1.79    0.25
  -3   3  -3    6.07    0.25
  -3   3  -3    6.43    0.29
   3   3   3    6.58    0.31
   3   3   3    6.10    0.29
   3  -3   3    5.60    0.22
   3  -3   3    5.87    0.24
  -3  -3  -3    6.30    0.34
   3  -3   3    6.58    0.25
  -3  -3  -3    6.06    0.31
   3  -3   3    6.52    0.26
   1   3   4   42.27    1.23
  -1   3  -4   42.35    1.15
   1   3   4   42.40    1.17
  -1   3  -4   41.82    1.19
  -1  -3  -4   41.63    1.19
   1  -3   4   41.07    1.14
   1  -3   4   42.82    1.17
  -1  -3  -4   41.40    1.23
   1   3  -5    2.10    0.15
  -1   3   5    2.80    0.16
   1   3  -5    2.09    0.14
   1   3  -5    2.07    0.14
  -1  -3   5    2.08    0.14
  -1  -3   5    2.36    0.14
   1  -3  -5    2.28    0.13
   1  -3  -5    2.22    0.13
   1  -3  -5    2.38    0.12
   3   3  -6    1.28    0.17
  -3   3   6    1.39    0.12
   3   3  -6    1.57    0.19
  -3   3   6    1.06    0.10
   3  -3  -6    1.10    0.11
  -3  -3   6    0.91    0.16
   3  -3  -6    1.36    0.13
  -3  -3   6    1.40    0.18
   3  -3  -6    1.22    0.13
  -5   3   7    7.53    0.39
   5   3  -7    7.58    0.42
   5   3  -7    7.35    0.45
  -5  -3   7    8.09    0.45
   5  -3  -7    8.35    0.38
  -5  -3   7    6.97    0.40
   7   4   1    0.33    0.24
  -7   4  -1   -0.07    0.15
  -7  -4  -1    0.03    0.21
   7  -4   1    0.14    0.15
   5   4   2    1.94    0.25
   5   4   2    1.92    0.26
  -5   4  -2    1.60    0.21
  -5  -4  -2    1.67    0.26
   5  -4   2    1.70    0.17
  -5  -4  -2    1.69    0.25
  -3   4  -3   10.06    0.39
   3   4   3    9.58    0.41
  -3   4  -3   10.28    0.34
   3   4   3    9.83    0.43
   3  -4   3    9.84    0.35
   3  -4   3    9.88    0.34
   3  -4   3    9.88    0.34
  -3  -4  -3    9.93    0.43
  -3  -4  -3    9.97    0.32
   3  -4   3    9.89    0.32
  -3  -4  -3   10.17    0.46
  -1   4  -4    6.54    0.26
   1   4   4    6.49    0.26
  -1   4  -4    6.65    0.24
   1   4   4    6.67    0.30
   1  -4   4    6.59    0.24
  -1  -4  -4    6.78    0.28
  -1  -4  -4    6.59    0.29
   1  -4   4    6.49    0.25
  -1   4   5    7.34    0.29
   1   4  -5    7.46    0.33
   1   4  -5    8.24    0.33
   1   4  -5    7.77    0.31
   1  -4  -5    7.69    0.28
   1  -4  -5    8.35    0.27
   1  -4  -5    7.68    0.28
  -1  -4   5    8.00    0.31
  -1  -4   5    7.82    0.30
  -3   4   6   12.70    0.45
   3   4  -6   12.82    0.53
   3   4  -6   12.51    0.50
  -3  -4   6   12.22    0.49
  -3  -4   6   12.44    0.51
   3  -4  -6   11.97    0.42
   3  -4  -6   12.98    0.44
   5   4  -7    0.20    0.16
   5   4  -7   -0.11    0.12
  -5   4   7    0.03    0.09
  -5  -4   7    0.09    0.12
  -5  -4   7    0.01    0.13
   5  -4  -7    0.23    0.11
   5   5   2    0.47    0.17
   5   5   2    0.38    0.18
  -5   5  -2    0.30    0.12
  -5  -5  -2    0.56    0.19
   5  -5   2    0.32    0.10
  -5  -5  -2    0.18    0.17
  -3   5  -3    9.18    0.35
   3   5   3    8.57    0.41
   3   5   3    9.49    0.41
   3  -5   3    8.35    0.33
  -3  -5  -3    8.20    0.31
  -3  -5  -3    9.21    0.44
  -3  -5  -3    8.31    0.42
   3  -5   3    8.82    0.30
  -1   5  -4   12.58    0.44
   1   5   4   13.76    0.45
  -1   5  -4   14.21    0.42
   1   5   4   12.80    0.50
  -1  -5  -4   12.84    0.44
   1  -5   4   13.49    0.41
  -1  -5  -4   13.06    0.48
  -1  -5  -4   13.11    0.47
   1   5  -5    0.01    0.07
   1   5  -5    0.17    0.08
   1   5  -5    0.14    0.07
  -1   5   5    0.12    0.05
  -1   5   5    0.11    0.04
   1  -5  -5    0.15    0.06
  -1  -5   5    0.02    0.06
   1  -5  -5    0.08    0.04
  -1  -5   5    0.12    0.07
   3   5  -6    3.20    0.25
   3   5  -6    3.35    0.27
  -3  -5   6    2.98    0.23
  -3  -5   6    3.12    0.25
   3  -5  -6    3.13    0.17
   5   5  -7    0.51    0.18
   5   5  -7    0.35    0.18
  -5  -5   7    0.26    0.16
  -5  -5   7    0.48    0.17
   5  -5  -7    0.32    0.12
  -5   6  -2    2.45    0.22
   5   6   2    2.88    0.34
   5   6   2    2.99    0.34
  -5  -6  -2    3.23    0.36
  -5  -6  -2    3.17    0.37
   5  -6   2    2.78    0.17
   3   6   3   13.28    0.56
   3   6   3   13.12    0.52
  -3   6  -3   13.27    0.45
   3  -6   3   13.00    0.47
  -3  -6  -3   12.79    0.57
   3  -6   3   13.20    0.39
  -3  -6  -3   13.27    0.45
  -3  -6  -3   12.18    0.53
  -1   6  -4    1.08    0.08
   1   6   4    1.25    0.17
   1   6   4    1.25    0.14
  -1   6  -4    1.06    0.10
  -1   6  -4    0.98    0.09
  -1  -6  -4    1.13    0.14
  -1  -6  -4    1.25    0.15
  -1  -6  -4    1.25    0.15
   1  -6   4    1.42    0.16
   1   6  -5    1.44    0.15
   1   6  -5    1.47    0.13
  -1   6   5    1.63    0.10
  -1   6   5    1.57    0.12
   1   6  -5    1.62    0.18
   1  -6  -5    1.50    0.12
  -1  -6   5    1.58    0.14
   1  -6  -5    1.62    0.08
  -1  -6   5    1.79    0.15
   3   6  -6    1.71    0.21
   3   6  -6    2.20    0.26
  -3  -6   6    1.96    0.23
  -3  -6   6    2.18    0.24
   3  -6  -6    1.91    0.13
   5   6  -7    0.40    0.17
   5   6  -7    0.25    0.17
  -5  -6   7    0.36    0.17
  -5  -6   7    0.26    0.15
   5  -6  -7    0.30    0.10
   5   7   2    0.23    0.18
   5   7   2    0.06    0.15
  -5  -7  -2    0.32    0.19
  -5  -7  -2    0.08    0.16
  -3   7  -3    0.69    0.09
   3   7   3    0.73    0.16
   3   7   3    0.58    0.14
  -3  -7  -3    0.74    0.17
   3  -7   3    0.81    0.15
  -3  -7  -3    0.73    0.17
  -3  -7  -3    0.57    0.12
  -1   7  -4    5.82    0.26
   1   7   4    6.30    0.28
  -1  -7  -4    6.53    0.31
  -1  -7  -4    6.34    0.30
   1  -7   4    6.25    0.32
  -1  -7  -4    6.07    0.30
   1   7  -5    4.93    0.28
   1   7  -5    4.83    0.24
  -1  -7   5    4.98    0.25
   1  -7  -5    4.89    0.21
   3   7  -6    0.41    0.15
   3   7  -6    0.47    0.15
  -3  -7   6    0.56    0.15
   3  -7  -6    0.56    0.07
  -3  -7   6    0.46    0.14
   5   7  -7    0.41    0.20
   5   7  -7    0.85    0.22
  -5  -7   7    0.40    0.18
  -5  -7   7    0.50    0.18
   5   8   2    0.81    0.23
   5   8   2    0.82    0.23
  -5  -8  -2    1.06    0.24
   3   8   3    1.79    0.23
   3   8   3    1.83    0.25
  -3  -8  -3    2.07    0.26
  -3  -8  -3    1.96    0.21
   3  -8   3    1.99    0.23
   1   8   4    0.78    0.14
  -1   8  -4    0.77    0.11
   1  -8   4    0.66    0.16
  -1  -8  -4    0.53    0.13
  -1  -8  -4    0.79    0.15
   1   8  -5    0.44    0.13
   1  -8  -5    0.52    0.09
   1  -8  -5    0.62    0.15
  -1  -8   5    0.51    0.11
   3   8  -6    0.30    0.16
  -3  -8   6    0.26    0.13
   5   8  -7    0.65    0.25
  -5  -8   7    0.46    0.19
   3   9   3    0.96    0.21
  -3  -9  -3    0.97    0.21
   3  -9   3    0.74    0.18
  -3  -9  -3    1.08    0.19
   1   9   4    0.90    0.16
  -1   9  -4    0.78    0.12
  -1  -9  -4    1.15    0.19
  -1  -9  -4    1.17    0.17
   1   9  -5    1.44    0.20
  -1  -9   5    1.22    0.16
   1  -9  -5    1.31    0.22
   1  -9  -5    1.19    0.10
   3   9  -6    0.26    0.16
  -3  -9   6    0.50    0.16
   3  -9  -6    0.56    0.19
   5  -9  -7    0.08    0.16
   3  10   3    0.26    0.17
  -3 -10  -3    0.49    0.16
  -3 -10  -3    0.35    0.16
   3 -10   3    0.28    0.16
   1  10   4    0.01    0.11
  -1  10  -4   -0.03    0.07
  -1 -10  -4    0.02    0.12
  -1 -10  -4    0.04    0.10
   1  10  -5    0.80    0.17
  -1  10   5    0.76    0.12
  -1 -10   5    0.70    0.14
   1 -10  -5    0.91    0.21
   3  10  -6    0.39    0.21
   3 -10  -6    0.87    0.22
  -3 -10   6    0.57    0.18
   1  11   4    0.04    0.12
  -1 -11  -4    0.27    0.16
   1  11  -5    0.17    0.13
  -1 -11   5    0.29    0.12
   1 -11  -5   -0.08    0.14
   3 -11  -6    0.65    0.21
   1  12   4    0.37    0.17
  -1 -12  -4    0.46    0.21
   1  12  -5    0.01    0.15
   1 -12  -5    0.35    0.19
   6   0   2    1.28    0.22
  -6   0  -2    0.99    0.23
   4   0   3    0.12    0.08
   4   0   3    0.22    0.10
  -4   0  -3    0.25    0.12
  -4   0  -3    0.16    0.10
  -2   0  -4    7.94    0.31
   2   0   4    7.67    0.29
  -2   0  -4    7.16    0.32
   2   0   4    7.92    0.30
   0   0  -5   13.33    0.46
   0   0   5   14.57    0.47
   0   0  -5   13.86    0.44
   0   0   5   12.81    0.42
  -2   0   6   25.00    0.73
  -2   0   6   24.94    0.76
   2   0  -6   24.22    0.73
  -2   0   6   23.70    0.76
   2   0  -6   23.72    0.77
   2   0  -6   23.68    0.74
   4   0  -7    4.63    0.29
  -4   0   7    4.66    0.26
   4   0  -7    4.10    0.26
  -4   0   7    4.21    0.28
   6   0  -8    0.70    0.18
  -6   0   8    0.60    0.19
   6   1   2    2.01    0.26
  -6   1  -2    2.13    0.30
   6   1   2    1.61    0.25
   6  -1   2    1.88    0.24
  -6  -1  -2    2.13    0.29
  -6  -1  -2    2.07    0.30
   4   1   3    1.50    0.18
   4   1   3    1.39    0.17
  -4   1  -3    1.63    0.18
  -4   1  -3    1.48    0.20
  -4  -1  -3    1.62    0.22
  -4  -1  -3    1.95    0.22
   4  -1   3    1.32    0.16
   4  -1   3    1.55    0.17
   2   1   4   12.81    0.43
  -2   1  -4   12.34    0.46
  -2   1  -4   12.39    0.43
   2  -1   4   12.18    0.42
  -2  -1  -4   12.98    0.48
  -2  -1  -4   12.77    0.45
   2  -1   4   13.13    0.42
   0   1  -5  121.12    3.18
   0   1  -5  120.10    3.16
   0   1   5  125.47    3.27
   0   1   5  119.37    3.17
   0   1  -5  120.44    3.27
   0  -1   5  118.27    3.17
   0  -1   5  122.75    3.26
   0  -1  -5  123.55    3.27
   0  -1  -5  117.85    3.18
  -2   1   6    7.52    0.31
  -2   1   6    7.71    0.29
   2   1  -6    7.29    0.31
   2   1  -6    7.59    0.33
   2  -1  -6    7.94    0.30
  -2  -1   6    7.99    0.33
   2  -1  -6    7.31    0.31
  -2  -1   6    7.92    0.31
   2  -1  -6    8.49    0.30
   4   1  -7   14.33    0.57
  -4   1   7   15.42    0.55
   4   1  -7   14.68    0.60
  -4   1   7   15.07    0.58
   4  -1  -7   14.77    0.58
  -4  -1   7   15.21    0.57
   4  -1  -7   15.00    0.55
  -4  -1   7   15.94    0.61
   6   1  -8    0.94    0.21
  -6   1   8    0.77    0.20
  -6  -1   8    0.79    0.19
  -6  -1   8    0.78    0.21
   6  -1  -8    0.58    0.18
   6   2   2    0.33    0.16
   6   2   2    0.30    0.16
  -6   2  -2    0.18    0.15
  -6  -2  -2    0.30    0.15
  -6  -2  -2    0.03    0.15
   6  -2   2    0.32    0.15
  -4   2  -3    8.03    0.35
   4   2   3    7.82    0.38
   4   2   3    7.76    0.37
  -4   2  -3    7.73    0.38
   4  -2   3    7.88    0.34
  -4  -2  -3    7.59    0.38
   4  -2   3    7.85    0.33
   4  -2   3    7.65    0.33
  -4  -2  -3    7.84    0.42
  -2   2  -4   10.02    0.38
  -2   2  -4   10.37    0.35
   2   2   4   10.45    0.37
  -2  -2  -4    9.44    0.38
   2  -2   4   10.11    0.34
  -2  -2  -4    9.28    0.40
   2  -2   4    9.96    0.35
   0   2  -5   14.50    0.46
   0   2  -5   15.49    0.50
   0   2   5   14.62    0.50
   0   2  -5   15.06    0.47
   0   2   5   14.89    0.47
   0  -2  -5   15.53    0.51
   0  -2   5   15.07    0.49
   0  -2   5   15.07    0.47
   0  -2  -5   15.21    0.48
  -2   2   6    1.90    0.12
   2   2  -6    1.68    0.14
   2   2  -6    1.58    0.15
  -2   2   6    1.94    0.14
  -2  -2   6    1.69    0.15
   2  -2  -6    1.88    0.14
   2  -2  -6    1.81    0.13
  -2  -2   6    1.86    0.14
   2  -2  -6    1.84    0.12
  -4   2   7    5.87    0.29
   4   2  -7    5.68    0.33
   4   2  -7    6.58    0.37
  -4   2   7    6.20    0.32
  -4  -2   7    6.51    0.34
  -4  -2   7    6.61    0.36
   4  -2  -7    5.89    0.31
   4  -2  -7    6.04    0.31
  -6   2   8    0.89    0.20
   6   2  -8    0.83    0.22
   6   2  -8    0.87    0.22
   6  -2  -8    0.74    0.19
  -6  -2   8    0.72    0.21
  -6  -2   8    1.14    0.24
  -6   3  -2    1.35    0.23
   6   3   2    0.99    0.23
   6   3   2    1.21    0.24
  -6  -3  -2    1.42    0.26
   6  -3   2    1.22    0.20
  -6  -3  -2    1.15    0.27
   4   3   3    3.54    0.25
  -4   3  -3    3.72    0.21
   4   3   3    3.31    0.26
  -4   3  -3    3.62    0.25
   4  -3   3    3.49    0.20
   4  -3   3    3.44    0.20
  -4  -3  -3    3.23    0.27
  -4  -3  -3    3.06    0.26
  -2   3  -4   34.94    1.00
  -2   3  -4   35.21    1.05
   2   3   4   34.90    1.03
   2  -3   4   35.43    1.00
  -2  -3  -4   34.92    1.06
   2  -3   4   36.20    0.99
  -2  -3  -4   36.23    0.94
  -2  -3  -4   35.13    1.10
   0   3  -5   10.29    0.37
   0   3  -5    9.83    0.34
   0   3   5    9.73    0.36
   0  -3   5    9.45    0.33
   0  -3  -5    9.30    0.34
   0  -3   5    8.97    0.32
   0  -3  -5    9.56    0.36
   2   3  -6   18.19    0.65
   2   3  -6   18.13    0.62
  -2   3   6   19.32    0.61
   2  -3  -6   18.97    0.59
  -2  -3   6   19.37    0.64
   2  -3  -6   19.09    0.57
  -2  -3   6   18.26    0.61
   2  -3  -6   18.23    0.60
   4   3  -7    2.16    0.22
   4   3  -7    2.43    0.25
  -4   3   7    2.45    0.17
  -4   3   7    2.34    0.20
  -4  -3   7    2.73    0.25
   4  -3  -7    2.27    0.19
   4  -3  -7    2.17    0.18
  -4  -3   7    2.21    0.21
   6   3  -8    0.44    0.18
  -6   3   8    0.25    0.15
   6   3  -8    0.47    0.20
  -6  -3   8    0.23    0.17
   6  -3  -8    0.29    0.14
  -6  -3   8    0.38    0.17
   6   4   2    1.21    0.25
  -6   4  -2    1.06    0.21
   6   4   2    1.02    0.23
  -6  -4  -2    1.35    0.27
   6  -4   2    1.03    0.18
  -6  -4  -2    1.03    0.25
  -4   4  -3    0.92    0.15
   4   4   3    0.87    0.17
   4   4   3    0.96    0.17
  -4  -4  -3    1.01    0.20
   4  -4   3    1.01    0.13
  -4  -4  -3    0.76    0.17
   2   4   4   -0.04    0.06
  -2   4  -4    0.09    0.05
  -2   4  -4    0.05    0.06
  -2  -4  -4   -0.04    0.04
  -2  -4  -4    0.02    0.08
   2  -4   4    0.12    0.05
  -2  -4  -4    0.01    0.08
   0   4  -5   46.56    1.28
   0   4  -5   46.61    1.31
   0   4   5   47.43    1.34
   0   4  -5   45.84    1.33
   0   4   5   45.14    1.26
   0  -4  -5   46.08    1.32
   0  -4  -5   45.62    1.29
   0  -4   5   47.06    1.28
   0  -4   5   45.49    1.27
   2   4  -6    4.73    0.28
  -2   4   6    5.05    0.23
   2   4  -6    4.65    0.26
   2  -4  -6    4.93    0.22
   2  -4  -6    5.06    0.20
   2  -4  -6    4.45    0.21
  -2  -4   6    4.55    0.25
  -2  -4   6    4.85    0.26
   4   4  -7    1.83    0.23
   4   4  -7    1.77    0.24
   4  -4  -7    1.86    0.17
  -4  -4   7    1.96    0.23
  -4  -4   7    1.75    0.24
   6   4  -8    0.75    0.23
   6   4  -8    1.24    0.26
  -6  -4   8    1.11    0.26
  -6  -4   8    0.99    0.22
   6  -4  -8    1.00    0.19
  -6   5  -2    0.24    0.15
   6   5   2    0.27    0.18
   6   5   2    0.60    0.24
  -6  -5  -2    0.34    0.19
  -6  -5  -2    0.19    0.19
   6  -5   2    0.24    0.12
  -4   5  -3    1.07    0.15
   4   5   3    1.13    0.18
   4   5   3    1.42    0.21
  -4  -5  -3    1.26    0.21
   4  -5   3    1.34    0.13
   4  -5   3    1.20    0.12
  -4  -5  -3    1.31    0.23
   2   5   4    0.77    0.12
  -2   5  -4    0.69    0.08
  -2   5  -4    0.82    0.11
  -2  -5  -4    0.71    0.13
   2  -5   4    0.36    0.06
   2  -5   4    0.71    0.12
  -2  -5  -4    0.59    0.10
  -2  -5  -4    0.82    0.16
   2  -5   4    0.62    0.04
   0   5  -5   21.00    0.67
   0   5   5   22.86    0.71
   0   5  -5   21.17    0.65
   0   5  -5   21.85    0.69
   0   5   5   21.50    0.64
   0  -5   5   20.88    0.64
   0  -5   5   21.18    0.65
   0  -5  -5   20.84    0.66
   0  -5  -5   21.44    0.67
   2   5  -6    2.61    0.19
   2   5  -6    2.66    0.22
  -2   5   6    2.84    0.17
  -2  -5   6    2.68    0.19
   2  -5  -6    2.87    0.16
   2  -5  -6    2.76    0.14
   2  -5  -6    2.69    0.13
  -2  -5   6    2.65    0.20
   4   5  -7    2.80    0.25
   4   5  -7    3.16    0.28
   4  -5  -7    2.75    0.20
  -4  -5   7    2.98    0.25
  -4  -5   7    3.05    0.27
   6   5  -8    0.26    0.20
   6   5  -8    0.23    0.18
  -6  -5   8    0.29    0.20
  -6  -5   8    0.46    0.19
   6  -5  -8    0.22    0.13
   6   6   2    0.24    0.21
   6   6   2    0.64    0.23
  -6  -6  -2    0.67    0.25
  -6  -6  -2    0.55    0.21
   4   6   3    0.67    0.18
  -4   6  -3    0.85    0.13
   4   6   3    0.68    0.16
   4  -6   3    0.76    0.14
  -4  -6  -3    0.77    0.20
   4  -6   3    0.75    0.10
  -4  -6  -3    0.73    0.19
   2   6   4    2.04    0.17
  -2   6  -4    2.01    0.14
   2  -6   4    2.28    0.13
   2  -6   4    2.14    0.17
  -2  -6  -4    2.29    0.16
  -2  -6  -4    2.00    0.20
  -2  -6  -4    2.13    0.21
   0   6  -5    2.78    0.16
   0   6  -5    2.85    0.19
   0   6   5    3.01    0.16
   0   6   5    2.77    0.19
   0   6  -5    2.85    0.18
   0  -6   5    2.58    0.16
   0  -6  -5    2.86    0.18
   0  -6   5    2.96    0.17
   0  -6  -5    2.76    0.17
   2   6  -6   10.05    0.46
   2   6  -6   10.40    0.43
  -2  -6   6   10.31    0.43
   2  -6  -6   10.14    0.35
  -2  -6   6   10.96    0.44
   4   6  -7    0.18    0.12
   4   6  -7    0.04    0.13
   4  -6  -7   -0.01    0.06
  -4  -6   7   -0.06    0.11
  -4  -6   7    0.04    0.12
   6   6  -8    0.49    0.22
   6   6  -8    0.50    0.25
  -6  -6   8    0.55    0.24
  -6  -6   8    0.61    0.23
   6   7   2    0.21    0.19
  -6  -7  -2    0.24    0.21
  -4   7  -3    0.97    0.13
   4   7   3    1.00    0.19
   4   7   3    0.85    0.20
  -4  -7  -3    0.86    0.20
   4  -7   3    1.20    0.18
  -4  -7  -3    1.04    0.22
   2   7   4    1.74    0.22
  -2   7  -4    1.70    0.13
   2   7   4    1.69    0.19
  -2  -7  -4    2.08    0.23
  -2  -7  -4    1.92    0.22
   2  -7   4    1.79    0.09
  -2  -7  -4    1.80    0.17
   2  -7   4    1.82    0.20
   0   7  -5    2.07    0.14
   0   7  -5    1.91    0.17
   0   7   5    1.64    0.12
   0  -7  -5    1.75    0.15
   0  -7  -5    1.97    0.18
   0  -7   5    1.78    0.13
   0  -7  -5    1.28    0.11
   2   7  -6    0.45    0.13
   2   7  -6    0.38    0.14
  -2  -7   6    0.52    0.13
   2  -7  -6    0.66    0.09
   4   7  -7    1.53    0.26
   4   7  -7    1.12    0.21
  -4  -7   7    0.95    0.21
  -4  -7   7    0.86    0.20
  -6  -7   8    0.48    0.23
   4   8   3    2.80    0.29
   4   8   3    3.07    0.28
   4  -8   3    3.06    0.26
  -4  -8  -3    3.18    0.30
   2   8   4    0.28    0.12
  -2   8  -4    0.30    0.08
   2  -8   4    0.44    0.14
  -2  -8  -4    0.44    0.14
  -2  -8  -4    0.22    0.13
   0   8  -5    1.45    0.17
   0  -8  -5    1.67    0.17
   0  -8  -5    1.47    0.20
   0  -8   5    1.39    0.13
   2   8  -6    1.17    0.21
   2  -8  -6    1.04    0.08
  -2  -8   6    1.02    0.17
   4   8  -7    0.49    0.20
  -4  -8   7    0.53    0.19
   4   9   3    0.04    0.16
   4  -9   3    0.20    0.14
  -4  -9  -3   -0.03    0.15
   2   9   4    2.10    0.25
  -2  -9  -4    1.51    0.21
  -2  -9  -4    1.82    0.23
   0   9  -5    0.10    0.09
   0  -9   5    0.11    0.08
   0  -9  -5    0.11    0.09
   0  -9  -5   -0.10    0.11
   2   9  -6    0.65    0.18
  -2  -9   6    0.66    0.15
   2  -9  -6    0.97    0.20
   4   9  -7    1.03    0.27
  -4  -9   7    1.09    0.24
   4  -9  -7    1.70    0.28
   2  10   4    0.16    0.13
  -2 -10  -4    0.32    0.15
  -2 -10  -4    0.31    0.15
   0  10   5    0.36    0.12
   0  10  -5    0.42    0.13
   0 -10  -5    0.31    0.16
   0 -10  -5    0.46    0.12
   2  10  -6    0.09    0.14
  -2 -10   6   -0.10    0.10
   2 -10  -6    0.11    0.15
   4 -10  -7    0.74    0.22
   2  11   4    0.38    0.18
  -2 -11  -4    0.48    0.18
  -2 -11  -4    0.30    0.16
   0  11  -5    0.10    0.11
   0  11   5    0.22    0.12
   0 -11  -5    0.19    0.15
   2  11  -6    0.29    0.16
  -2 -11   6    0.32    0.15
   2 -11  -6    0.29    0.18
  -2 -12  -4    0.25    0.17
   0 -12  -5    0.56    0.21
   2 -12  -6    0.20    0.18
  -7   0  -2    0.13    0.18
   7   0   2   -0.04    0.15
   5   0   3    5.01    0.31
   5   0   3    5.46    0.31
  -5   0  -3    6.33    0.40
  -5   0  -3    4.72    0.31
   3   0   4    1.74    0.15
  -3   0  -4    2.08    0.19
  -3   0  -4    1.69    0.15
  -1   0  -5    2.80    0.18
   1   0   5    3.10    0.17
   1   0   5    3.23    0.16
  -1   0  -5    3.17    0.17
   1   0  -6    3.81    0.19
   1   0  -6    3.87    0.18
  -1   0   6    4.19    0.20
   1   0  -6    3.36    0.20
  -1   0   6    3.69    0.18
  -3   0   7   15.80    0.57
   3   0  -7   15.16    0.58
   3   0  -7   15.58    0.56
  -3   0   7   16.51    0.55
  -5   0   8    5.03    0.34
  -5   0   8    4.94    0.30
   5   0  -8    4.30    0.32
   5   0  -8    5.54    0.34
  -7   1  -2    0.50    0.22
   7   1   2    0.66    0.23
  -7  -1  -2    0.57    0.24
   7  -1   2    0.50    0.18
  -5   1  -3    4.16    0.32
   5   1   3    4.99    0.32
  -5   1  -3    4.36    0.28
   5   1   3    4.44    0.29
  -5  -1  -3    4.69    0.35
  -5  -1  -3    4.80    0.31
   5  -1   3    4.33    0.27
   5  -1   3    4.62    0.29
  -3   1  -4    9.15    0.36
  -3   1  -4    8.71    0.39
   3   1   4    8.23    0.35
  -3  -1  -4    9.17    0.42
   3  -1   4    9.13    0.36
  -3  -1  -4    9.21    0.38
   3  -1   4    9.35    0.35
   1   1   5   16.87    0.57
  -1   1  -5   17.28    0.57
   1   1   5   17.23    0.54
  -1   1  -5   17.27    0.53
  -1  -1  -5   16.97    0.58
   1  -1   5   15.69    0.57
   1  -1   5   17.01    0.53
  -1  -1  -5   17.16    0.55
  -1   1   6   52.31    1.48
   1   1  -6   49.32    1.48
   1   1  -6   51.72    1.44
   1  -1  -6   51.58    1.43
   1  -1  -6   53.76    1.42
   1  -1  -6   51.80    1.48
  -1  -1   6   52.40    1.43
   3   1  -7    4.57    0.25
  -3   1   7    4.62    0.25
   3   1  -7    4.79    0.28
  -3   1   7    4.59    0.24
   3  -1  -7    4.83    0.26
  -3  -1   7    4.67    0.27
   3  -1  -7    4.81    0.25
  -3  -1   7    4.72    0.25
   5   1  -8    1.11    0.21
  -5   1   8    1.14    0.19
   5   1  -8    1.54    0.22
  -5   1   8    1.05    0.19
  -5  -1   8    1.17    0.22
   5  -1  -8    1.42    0.21
  -5  -1   8    1.36    0.20
   5  -1  -8    0.80    0.17
  -7   2  -2    1.08    0.27
   7  -2   2    0.72    0.21
  -5   2  -3    0.03    0.13
   5   2   3    0.03    0.11
   5   2   3    0.35    0.14
   5  -2   3    0.12    0.11
  -5  -2  -3    0.10    0.12
  -5  -2  -3    0.07    0.14
   3   2   4    6.12    0.29
  -3   2  -4    6.12    0.30
  -3   2  -4    6.03    0.27
  -3  -2  -4    5.97    0.33
  -3  -2  -4    5.87    0.30
   3  -2   4    6.33    0.26
   3  -2   4    6.02    0.27
   1   2   5   14.93    0.48
  -1   2  -5   16.19    0.49
  -1   2  -5   15.60    0.52
   1   2   5   15.27    0.53
   1  -2   5   14.28    0.47
  -1  -2  -5   14.95    0.53
  -1  -2  -5   14.47    0.50
   1   2  -6   28.94    0.87
  -1   2   6   32.54    0.91
   1   2  -6   28.26    0.91
   1   2  -6   30.47    0.91
   1  -2  -6   29.06    0.89
  -1  -2   6   28.91    0.86
   1  -2  -6   29.78    0.84
   1  -2  -6   28.48    0.86
  -1  -2   6   28.96    0.86
   3   2  -7   18.70    0.69
   3   2  -7   19.01    0.66
  -3   2   7   19.16    0.61
  -3   2   7   19.25    0.65
   3  -2  -7   19.09    0.63
   3  -2  -7   19.30    0.66
  -3  -2   7   19.13    0.65
  -3  -2   7   18.81    0.67
   3  -2  -7   18.44    0.61
   5   2  -8    1.02    0.22
  -5   2   8    0.95    0.19
   5   2  -8    0.71    0.18
  -5  -2   8    0.96    0.20
  -5  -2   8    0.79    0.18
   5  -2  -8    1.07    0.18
   7  -3   2    0.07    0.15
  -5   3  -3    1.90    0.24
   5   3   3    1.92    0.24
   5   3   3    1.61    0.23
  -5  -3  -3    1.68    0.27
   5  -3   3    1.78    0.20
  -5  -3  -3    1.85    0.26
  -3   3  -4    4.78    0.26
   3   3   4    5.00    0.27
  -3   3  -4    5.41    0.24
  -3  -3  -4    5.39    0.32
   3  -3   4    5.34    0.24
   3  -3   4    4.85    0.22
  -3  -3  -4    5.04    0.29
  -3  -3  -4    4.95    0.18
  -1   3  -5    3.93    0.20
  -1   3  -5    3.88    0.18
   1   3   5    3.71    0.22
   1   3   5    4.19    0.19
  -1  -3  -5    3.84    0.23
  -1  -3  -5    3.78    0.20
   1  -3   5    3.93    0.18
   1   3  -6   11.22    0.40
   1   3  -6   11.96    0.44
  -1   3   6   12.92    0.44
   1   3  -6   10.60    0.43
   1  -3  -6   11.24    0.41
  -1  -3   6   11.30    0.40
   1  -3  -6   10.97    0.39
   1  -3  -6   11.37    0.37
  -1  -3   6   10.79    0.39
   3   3  -7    6.35    0.33
  -3   3   7    6.44    0.27
   3   3  -7    6.16    0.34
  -3   3   7    6.06    0.29
  -3  -3   7    5.84    0.31
   3  -3  -7    6.61    0.30
   3  -3  -7    6.44    0.29
   3  -3  -7    5.84    0.27
  -3  -3   7    6.08    0.33
  -5   3   8    0.38    0.13
   5   3  -8    0.60    0.17
   5   3  -8    0.18    0.15
  -5  -3   8    0.30    0.15
   5  -3  -8    0.59    0.14
  -5  -3   8    0.26    0.16
  -7  -4  -2    0.49    0.23
   7  -4   2    0.56    0.19
  -5   4  -3    2.67    0.24
   5   4   3    2.63    0.26
   5   4   3    2.76    0.27
  -5  -4  -3    3.14    0.32
  -5  -4  -3    2.68    0.28
   5  -4   3    2.91    0.21
   3   4   4    8.23    0.38
  -3   4  -4    9.11    0.37
  -3   4  -4    8.82    0.32
  -3  -4  -4    8.16    0.40
   3  -4   4    8.49    0.32
  -3  -4  -4    8.17    0.28
  -3  -4  -4    8.77    0.43
   3  -4   4    9.26    0.34
   1   4   5    1.64    0.18
   1   4   5    1.52    0.12
  -1   4  -5    1.47    0.13
  -1   4  -5    1.52    0.11
  -1  -4  -5    1.53    0.17
  -1  -4  -5    1.43    0.13
   1  -4   5    1.53    0.11
   1   4  -6   11.22    0.41
   1   4  -6   11.36    0.44
   1  -4  -6   11.20    0.40
   1  -4  -6   10.84    0.39
  -1  -4   6   11.73    0.41
   1  -4  -6   11.69    0.38
  -1  -4   6   11.21    0.41
   3   4  -7    6.79    0.38
   3   4  -7    6.90    0.35
   3  -4  -7    6.58    0.28
  -3  -4   7    6.95    0.34
   3  -4  -7    7.02    0.29
   3  -4  -7    6.94    0.30
  -3  -4   7    6.80    0.36
   5   4  -8    1.28    0.23
   5   4  -8    1.13    0.24
  -5  -4   8    1.52    0.24
  -5  -4   8    1.58    0.25
   5  -4  -8    1.52    0.20
   5   5   3    0.60    0.18
  -5   5  -3    0.33    0.13
   5   5   3    0.59    0.19
   5  -5   3    0.59    0.12
  -5  -5  -3    0.49    0.20
  -5  -5  -3    0.48    0.18
  -3   5  -4    1.89    0.16
   3   5   4    2.06    0.22
   3   5   4    1.78    0.22
  -3  -5  -4    2.01    0.25
  -3  -5  -4    2.14    0.26
  -3  -5  -4    1.83    0.13
   1   5   5    4.37    0.22
   1   5   5    4.78    0.29
  -1   5  -5    4.59    0.20
  -1   5  -5    4.06    0.22
  -1  -5  -5    4.51    0.24
   1  -5   5    4.31    0.19
  -1  -5  -5    4.62    0.26
  -1   5   6    0.21    0.07
  -1   5   6    0.21    0.05
   1   5  -6    0.19    0.09
   1   5  -6    0.31    0.09
  -1  -5   6    0.21    0.08
  -1  -5   6    0.21    0.08
   1  -5  -6    0.16    0.06
   1  -5  -6    0.15    0.07
   3   5  -7    2.29    0.21
   3   5  -7    2.27    0.24
  -3  -5   7    2.63    0.22
  -3  -5   7    2.22    0.22
   3  -5  -7    2.60    0.17
   5   5  -8    0.01    0.15
   5   5  -8    0.08    0.15
   5  -5  -8    0.16    0.11
  -5  -5   8   -0.02    0.13
  -5  -5   8    0.09    0.15
   5   6   3    0.02    0.14
   5   6   3   -0.05    0.13
  -5   6  -3    0.22    0.12
  -5  -6  -3    0.07    0.16
   5  -6   3    0.05    0.08
  -5  -6  -3   -0.13    0.14
  -3   6  -4    1.64    0.15
   3   6   4    2.04    0.23
   3   6   4    1.79    0.23
   3  -6   4    1.70    0.11
   3  -6   4    1.81    0.17
  -3  -6  -4    1.83    0.15
  -3  -6  -4    1.85    0.26
  -3  -6  -4    2.00    0.25
  -1   6  -5    0.65    0.10
  -1   6  -5    0.68    0.11
   1   6   5    0.70    0.11
  -1   6  -5    0.71    0.09
   1  -6   5    0.61    0.09
  -1  -6  -5    0.76    0.13
  -1  -6  -5    0.78    0.13
  -1  -6  -5    0.73    0.14
   1   6  -6    4.24    0.23
  -1   6   6    4.08    0.22
  -1   6   6    4.19    0.18
   1   6  -6    3.89    0.25
  -1  -6   6    4.04    0.22
   1  -6  -6    4.04    0.18
   1  -6  -6    4.19    0.20
  -1  -6   6    4.30    0.23
   3   6  -7    1.24    0.19
   3   6  -7    1.02    0.20
   3  -6  -7    0.88    0.11
  -3  -6   7    1.09    0.19
  -3  -6   7    0.87    0.18
   5   6  -8    0.22    0.17
   5   6  -8    0.43    0.20
   5  -6  -8    0.15    0.10
  -5  -6   8    0.35    0.18
  -5  -6   8    0.21    0.15
   5   7   3    0.56    0.21
   5   7   3    0.41    0.20
  -5  -7  -3    0.35    0.18
  -5  -7  -3    0.32    0.20
   3   7   4    0.86    0.18
  -3   7  -4    1.05    0.13
   3   7   4    1.08    0.18
  -3  -7  -4    0.94    0.19
   3  -7   4    0.91    0.07
  -3  -7  -4    1.07    0.15
  -3  -7  -4    1.06    0.20
   3  -7   4    1.10    0.17
  -1   7  -5    0.09    0.07
   1   7   5    0.02    0.07
  -1  -7  -5    0.02    0.09
  -1  -7  -5    0.06    0.10
  -1  -7  -5    0.06    0.09
   1   7  -6    0.02    0.07
   1   7  -6    0.01    0.09
   1  -7  -6    0.06    0.06
  -1  -7   6    0.10    0.08
   3   7  -7    2.63    0.28
   3   7  -7    2.61    0.23
  -3  -7   7    2.90    0.26
   3  -7  -7    2.57    0.14
  -3  -7   7    2.83    0.25
   5   7  -8    0.35    0.21
   5   7  -8    0.57    0.20
  -5  -7   8    0.38    0.18
  -5  -7   8    0.43    0.20
   5   8   3    0.37    0.20
  -5  -8  -3    0.47    0.20
   3   8   4    0.32    0.16
  -3  -8  -4    0.62    0.14
   3  -8   4    0.35    0.13
  -3  -8  -4    0.47    0.16
  -1   8  -5    0.64    0.11
  -1  -8  -5    0.84    0.16
  -1  -8  -5    0.81    0.15
   1   8  -6    0.73    0.16
   1  -8  -6    0.70    0.10
  -1  -8   6    0.81    0.14
   3   8  -7    1.39    0.26
  -3  -8   7    1.34    0.22
   3   9   4    0.82    0.19
  -3  -9  -4    0.73    0.17
  -3  -9  -4    0.84    0.21
   1   9   5    1.12    0.18
  -1   9  -5    1.34    0.16
  -1  -9  -5    1.51    0.20
  -1  -9  -5    1.33    0.21
   1   9  -6    0.65    0.16
  -1  -9   6    0.84    0.14
   1  -9  -6    0.72    0.11
   1  -9  -6    0.75    0.19
   3   9  -7    0.96    0.22
  -3  -9   7    1.01    0.19
   3  -9  -7    0.88    0.21
   5  -9  -8    0.31    0.18
   3  10   4    0.55    0.19
  -3 -10  -4    0.65    0.19
  -3 -10  -4    0.68    0.19
   1  10   5    1.11    0.19
  -1  10  -5    0.96    0.14
  -1 -10  -5    0.88    0.17
  -1 -10  -5    0.62    0.18
  -1  10   6    0.30    0.10
   1  10  -6    0.48    0.16
   1 -10  -6    0.31    0.16
  -1 -10   6    0.67    0.14
   3  10  -7    0.43    0.21
   3 -10  -7    0.09    0.16
  -3 -10   7    0.35    0.16
  -3 -11  -4    0.56    0.19
   1  11   5    0.00    0.11
  -1 -11  -5    0.09    0.16
   1  11  -6    0.03    0.13
  -1 -11   6    0.07    0.10
   1 -11  -6    0.15    0.17
   3 -11  -7   -0.11    0.14
   1  12   5    0.30    0.17
  -1 -12  -5    0.21    0.18
   1  12  -6    0.06    0.16
   1 -12  -6    0.07    0.17
  -6   0  -3    1.11    0.25
   6   0   3    0.85    0.19
  -4   0  -4    1.41    0.20
   4   0   4    1.21    0.16
  -4   0  -4    1.57    0.20
   4   0   4    1.26    0.17
  -2   0  -5   49.98    1.40
   2   0   5   49.04    1.37
   2   0   5   50.79    1.43
  -2   0  -5   47.89    1.46
   0   0   6    8.39    0.32
   0   0  -6    7.65    0.30
   0   0   6    7.18    0.28
   0   0  -6    7.48    0.28
   0   0  -6    7.66    0.32
   2   0  -7    2.27    0.16
   2   0  -7    2.31    0.17
  -2   0   7    2.03    0.14
  -4   0   8    3.93    0.26
   4   0  -8    4.34    0.29
   4   0  -8    4.19    0.27
  -4   0   8    4.34    0.29
  -6   0   9    0.47    0.18
   6   0  -9    0.43    0.17
   6   1   3    1.15    0.23
  -6   1  -3    1.18    0.26
   6   1   3    1.22    0.22
  -6  -1  -3    1.40    0.28
  -6  -1  -3    1.09    0.23
   6  -1   3    1.50    0.23
  -4   1  -4    8.16    0.37
  -4   1  -4    7.69    0.40
   4   1   4    8.16    0.39
   4   1   4    7.97    0.37
  -4  -1  -4    8.32    0.40
   4  -1   4    7.88    0.36
  -4  -1  -4    8.69    0.43
   4  -1   4    8.29    0.35
  -2   1  -5   22.61    0.70
   2   1   5   22.62    0.69
  -2   1  -5   22.07    0.74
  -2  -1  -5   22.47    0.76
  -2  -1  -5   22.77    0.72
   2  -1   5   23.45    0.68
   2  -1   5   21.80    0.69
   0   1  -6   73.19    1.97
   0   1   6   73.34    2.03
   0   1  -6   73.14    2.03
   0  -1  -6   73.81    2.04
   0  -1  -6   71.11    1.97
   0  -1   6   71.39    1.96
  -2   1   7    5.45    0.23
   2   1  -7    4.93    0.25
  -2   1   7    5.46    0.26
   2   1  -7    5.29    0.28
   2  -1  -7    5.07    0.24
   2  -1  -7    5.36    0.23
   2  -1  -7    5.13    0.26
  -2  -1   7    5.49    0.25
  -4   1   8    5.83    0.32
   4   1  -8    5.45    0.34
   4   1  -8    5.49    0.32
  -4   1   8    5.83    0.30
   4  -1  -8    5.43    0.32
   4  -1  -8    4.99    0.31
  -4  -1   8    6.26    0.35
  -4  -1   8    5.66    0.31
  -6   1   9    0.26    0.17
   6   1  -9    0.00    0.14
  -6  -1   9    0.16    0.15
   6  -1  -9    0.16    0.14
  -6   2  -3    1.85    0.29
   6   2   3    1.90    0.27
   6   2   3    2.26    0.31
  -6  -2  -3    2.23    0.30
   6  -2   3    1.98    0.24
  -6  -2  -3    2.15    0.32
  -4   2  -4   14.06    0.51
   4   2   4   13.85    0.54
  -4   2  -4   12.74    0.55
   4   2   4   13.84    0.56
   4  -2   4   13.92    0.50
   4  -2   4   13.85    0.50
  -4  -2  -4   13.18    0.59
  -4  -2  -4   13.39    0.55
  -2   2  -5    1.33    0.12
   2   2   5    1.30    0.12
  -2   2  -5    1.23    0.15
  -2  -2  -5    1.16    0.16
   2  -2   5    1.47    0.12
  -2  -2  -5    1.42    0.16
   0   2  -6    3.77    0.21
   0   2  -6    4.00    0.19
   0   2   6    4.00    0.20
   0  -2  -6    3.74    0.21
   0  -2  -6    3.74    0.19
   0  -2   6    3.51    0.18
   2   2  -7   13.37    0.52
  -2   2   7   14.39    0.50
   2   2  -7   13.51    0.49
  -2  -2   7   13.80    0.48
   2  -2  -7   13.28    0.45
   2  -2  -7   13.63    0.47
   2  -2  -7   13.24    0.49
   4   2  -8   13.06    0.58
  -4   2   8   13.83    0.54
   4   2  -8   14.11    0.56
  -4   2   8   13.87    0.50
  -4  -2   8   14.29    0.58
  -4  -2   8   13.18    0.54
   4  -2  -8   13.36    0.52
   4  -2  -8   11.72    0.51
   6   2  -9    1.36    0.27
   6   2  -9    1.13    0.23
  -6   2   9    1.22    0.24
   6  -2  -9    1.15    0.20
  -6  -2   9    0.91    0.21
  -6  -2   9    0.85    0.22
  -6   3  -3    0.97    0.21
   6   3   3    0.89    0.22
   6   3   3    0.75    0.21
  -6  -3  -3    0.99    0.24
  -6  -3  -3    0.80    0.24
   6  -3   3    0.80    0.17
   4   3   4    2.77    0.24
  -4   3  -4    2.69    0.23
  -4   3  -4    2.47    0.18
   4   3   4    2.27    0.23
   4  -3   4    2.53    0.17
  -4  -3  -4    2.50    0.26
   4  -3   4    2.73    0.19
  -4  -3  -4    2.67    0.24
  -2   3  -5   10.09    0.41
   2   3   5   10.22    0.39
  -2   3  -5   10.17    0.37
  -2  -3  -5    9.91    0.44
  -2  -3  -5   10.43    0.41
   2  -3   5   10.60    0.37
   0   3  -6   12.48    0.45
   0   3  -6   12.60    0.43
   0   3   6   12.42    0.45
   0  -3  -6   12.35    0.45
   0  -3   6   12.65    0.42
   0  -3  -6   12.33    0.44
  -2   3   7    0.42    0.10
   2   3  -7    0.52    0.12
   2   3  -7    0.33    0.10
   2  -3  -7    0.32    0.09
  -2  -3   7    0.37    0.10
   2  -3  -7    0.48    0.09
   2  -3  -7    0.46    0.10
   4   3  -8    1.55    0.24
   4   3  -8    1.59    0.22
  -4  -3   8    1.63    0.22
  -4  -3   8    1.96    0.24
   4  -3  -8    2.02    0.21
   6   3  -9    1.52    0.27
   6   3  -9    1.53    0.28
  -6  -3   9    1.47    0.27
   6  -3  -9    1.15    0.21
  -6  -3   9    1.24    0.25
  -6   4  -3    0.35    0.17
   6   4   3    0.05    0.14
   6   4   3   -0.02    0.15
  -6  -4  -3    0.31    0.18
   6  -4   3   -0.04    0.10
  -6  -4  -3    0.18    0.19
   4   4   4    8.88    0.42
   4   4   4    8.54    0.43
  -4   4  -4    8.06    0.39
  -4  -4  -4    8.30    0.46
   4  -4   4    8.59    0.34
  -4  -4  -4    8.13    0.43
  -2   4  -5   11.62    0.39
  -2   4  -5   10.87    0.43
   2   4   5   11.48    0.43
  -2  -4  -5   11.87    0.49
   2  -4   5   10.95    0.39
  -2  -4  -5   11.46    0.46
  -2  -4  -5   11.52    0.37
   0   4  -6    9.53    0.38
   0   4  -6    9.38    0.35
   0   4   6    9.85    0.38
   0   4   6    9.11    0.33
   0   4  -6    9.35    0.35
   0  -4   6    8.76    0.33
   0  -4   6    9.18    0.34
   0  -4  -6    9.32    0.37
   0  -4  -6    9.34    0.36
   2   4  -7    6.11    0.31
  -2   4   7    6.16    0.28
   2   4  -7    5.83    0.32
   2  -4  -7    6.29    0.27
  -2  -4   7    5.76    0.29
   2  -4  -7    6.32    0.25
   2  -4  -7    6.27    0.27
   4   4  -8    0.11    0.13
   4   4  -8    0.01    0.10
   4  -4  -8    0.16    0.11
  -4  -4   8    0.04    0.12
  -4  -4   8    0.18    0.13
   6   4  -9    0.26    0.18
   6   4  -9    0.33    0.20
  -6  -4   9    0.24    0.17
  -6  -4   9    0.15    0.18
   6  -4  -9    0.09    0.13
   6   5   3    1.31    0.29
   6   5   3    1.13    0.25
  -6   5  -3    0.98    0.21
  -6  -5  -3    0.91    0.29
  -6  -5  -3    1.66    0.29
  -4   5  -4    1.99    0.19
   4   5   4    2.18    0.25
   4   5   4    2.29    0.24
   4  -5   4    2.14    0.15
  -4  -5  -4    2.43    0.28
  -4  -5  -4    2.21    0.28
  -2   5  -5    4.32    0.23
   2   5   5    4.43    0.25
  -2   5  -5    4.52    0.20
   2  -5   5    4.14    0.20
  -2  -5  -5    4.06    0.27
  -2  -5  -5    4.42    0.28
  -2  -5  -5    4.20    0.21
   0   5  -6    7.08    0.32
   0   5   6    6.63    0.27
   0   5  -6    6.74    0.29
   0   5  -6    7.16    0.29
   0   5   6    6.99    0.32
   0  -5   6    6.73    0.28
   0  -5  -6    6.91    0.30
   0  -5   6    7.06    0.28
   0  -5  -6    7.03    0.30
   2   5  -7    5.64    0.30
  -2   5   7    6.15    0.28
   2   5  -7    5.64    0.33
   2  -5  -7    5.86    0.26
  -2  -5   7    5.59    0.30
   2  -5  -7    5.88    0.24
   4   5  -8    1.09    0.20
   4   5  -8    1.20    0.23
   4  -5  -8    1.24    0.16
  -4  -5   8    1.17    0.21
  -4  -5   8    1.22    0.20
   6   5  -9    0.59    0.24
   6   5  -9    0.48    0.21
   6  -5  -9    0.36    0.15
  -6  -5   9    0.39    0.22
  -6  -5   9    0.32    0.21
  -6   6  -3    0.79    0.19
   6   6   3    0.77    0.22
   6   6   3    0.98    0.27
  -6  -6  -3    0.84    0.25
  -6  -6  -3    0.68    0.26
   4   6   4    0.89    0.20
  -4   6  -4    1.18    0.16
   4   6   4    1.21    0.20
   4  -6   4    1.17    0.12
  -4  -6  -4    1.07    0.23
  -4  -6  -4    1.25    0.22
  -2   6  -5    0.57    0.11
   2   6   5    0.74    0.13
  -2  -6  -5    0.58    0.14
  -2  -6  -5    0.58    0.11
  -2  -6  -5    0.69    0.15
   0   6   6    0.11    0.06
   0   6   6    0.08    0.08
   0   6  -6    0.07    0.08
   0   6  -6    0.06    0.06
   0   6  -6    0.04    0.06
   0  -6  -6   -0.05    0.07
   0  -6   6    0.03    0.07
   0  -6  -6    0.05    0.07
   0  -6   6    0.00    0.06
   2   6  -7    6.03    0.32
   2   6  -7    6.00    0.35
  -2  -6   7    6.25    0.32
   2  -6  -7    5.99    0.26
   4   6  -8    0.67    0.18
   4   6  -8    0.47    0.18
   4  -6  -8    0.73    0.13
  -4  -6   8    0.57    0.18
  -4  -6   8    0.92    0.20
   6   6  -9    0.00    0.19
  -6  -6   9    0.01    0.18
   6   7   3   -0.05    0.18
  -6  -7  -3   -0.17    0.17
  -4   7  -4    0.51    0.12
   4   7   4    0.58    0.18
   4   7   4    0.59    0.19
  -4  -7  -4    0.65    0.20
  -4  -7  -4    0.79    0.20
   2   7   5    1.74    0.18
  -2   7  -5    1.89    0.15
  -2  -7  -5    2.02    0.24
  -2  -7  -5    1.87    0.16
  -2  -7  -5    2.09    0.24
   0   7  -6    0.01    0.08
   0  -7   6    0.01    0.06
   0  -7  -6   -0.06    0.07
   2   7  -7   -0.02    0.09
   2   7  -7   -0.05    0.10
   2  -7  -7   -0.05    0.06
  -2  -7   7    0.11    0.10
   4   7  -8    0.10    0.14
   4   7  -8    0.14    0.14
  -4  -7   8    0.11    0.15
  -4  -7   8    0.25    0.15
   4   8   4    2.16    0.31
  -4  -8  -4    2.11    0.29
   2   8   5    0.84    0.17
  -2   8  -5    1.03    0.13
  -2  -8  -5    1.07    0.18
  -2  -8  -5    0.98    0.19
   2  -8   5    0.90    0.07
   0   8  -6    1.62    0.19
   0  -8  -6    1.50    0.22
   0  -8   6    1.39    0.14
   0  -8  -6    1.60    0.16
   2   8  -7    3.37    0.29
   2  -8  -7    3.38    0.17
  -2  -8   7    3.18    0.25
   4   8  -8    0.01    0.15
  -4  -8   8    0.19    0.15
   4   9   4    1.02    0.23
  -4  -9  -4    0.60    0.21
   2   9   5    0.92    0.19
  -2   9  -5    0.67    0.12
  -2  -9  -5    0.84    0.18
  -2  -9  -5    0.78    0.17
   0   9  -6    0.14    0.11
   0  -9  -6    0.35    0.11
   0  -9  -6    0.14    0.13
   2   9  -7    0.51    0.17
  -2  -9   7    0.56    0.15
   2  -9  -7    0.43    0.17
   4   9  -8    0.48    0.22
  -4  -9   8    0.47    0.19
   2  10   5    0.76    0.19
  -2 -10  -5    0.54    0.18
  -2 -10  -5    0.54    0.17
   0  10  -6    0.93    0.17
   0  10   6    0.73    0.15
   0 -10  -6    0.96    0.16
   0 -10  -6    0.76    0.20
   2  10  -7    0.39    0.16
   2 -10  -7    0.24    0.17
  -2 -10   7    0.38    0.14
   4 -10  -8    0.29    0.19
   2  11   5    0.11    0.15
  -2 -11  -5    0.00    0.14
  -2 -11  -5   -0.17    0.14
   0  11  -6    0.08    0.11
   0  11   6   -0.05    0.10
   0 -11  -6    0.07    0.14
   2  11  -7    0.14    0.17
  -2 -11   7    0.14    0.13
   2 -11  -7    0.03    0.15
  -2 -12  -5    0.14    0.19
   0 -12  -6    0.26    0.18
   2 -12  -7    0.18    0.18
  -5   0  -4   11.50    0.58
  -5   0  -4   12.66    0.55
   5   0   4   12.92    0.55
   5   0   4   13.43    0.55
   3   0   5    3.87    0.22
  -3   0  -5    4.60    0.28
  -3   0  -5    4.26    0.24
  -1   0  -6    2.21    0.15
  -1   0  -6    2.34    0.17
   1   0   6    2.20    0.15
   1   0  -7   27.90    0.83
   1   0  -7   27.26    0.87
   3   0  -8    8.79    0.38
  -3   0   8    8.87    0.37
   3   0  -8    8.84    0.41
  -3   0   8    9.05    0.39
   5   0  -9    3.85    0.29
  -5   0   9    3.61    0.30
  -5   0   9    3.67    0.27
   5   0  -9    3.76    0.30
   5   1   4    2.28    0.26
  -5   1  -4    2.22    0.29
   5   1   4    2.38    0.23
  -5   1  -4    2.16    0.25
   5  -1   4    2.06    0.20
  -5  -1  -4    2.49    0.29
  -5  -1  -4    2.22    0.29
   5  -1   4    2.41    0.25
  -3   1  -5    3.12    0.20
  -3   1  -5    2.95    0.22
   3   1   5    2.74    0.19
   3  -1   5    3.01    0.19
  -3  -1  -5    3.24    0.22
  -3  -1  -5    3.29    0.24
  -1   1  -6   30.45    0.97
  -1   1  -6   31.83    0.93
   1  -1   6   31.65    0.92
  -1  -1  -6   32.54    0.94
  -1  -1  -6   31.81    0.99
   1   1  -7   16.20    0.60
   1   1  -7   17.89    0.58
  -1   1   7   17.33    0.59
   1  -1  -7   17.23    0.57
   1  -1  -7   17.99    0.55
   1  -1  -7   17.46    0.60
  -1  -1   7   17.77    0.56
  -3   1   8   18.75    0.62
   3   1  -8   18.50    0.65
   3   1  -8   17.53    0.67
   3  -1  -8   18.33    0.63
   3  -1  -8   17.83    0.65
  -3  -1   8   18.08    0.66
  -3  -1   8   18.91    0.64
  -5   1   9    1.35    0.22
   5   1  -9    1.42    0.22
   5   1  -9    1.47    0.24
  -5   1   9    1.52    0.21
   5  -1  -9    1.46    0.22
  -5  -1   9    1.75    0.25
  -5  -1   9    1.51    0.23
  -5   2  -4    4.10    0.32
   5   2   4    4.32    0.31
   5   2   4    4.76    0.32
  -5  -2  -4    4.33    0.31
   5  -2   4    3.94    0.27
  -5  -2  -4    4.24    0.35
  -3   2  -5   10.42    0.40
  -3   2  -5   10.82    0.44
   3   2   5    9.77    0.41
  -3  -2  -5   10.80    0.48
  -3  -2  -5   10.56    0.44
   3  -2   5   10.56    0.40
   3  -2   5    9.58    0.38
  -1   2  -6   13.58    0.50
  -1   2  -6   13.78    0.46
   1  -2   6   13.84    0.46
  -1  -2  -6   13.45    0.51
  -1  -2  -6   14.34    0.49
  -1   2   7   20.57    0.65
   1   2  -7   17.83    0.64
   1   2  -7   18.00    0.61
   1  -2  -7   18.87    0.60
   1  -2  -7   19.05    0.58
  -1  -2   7   19.67    0.60
   1  -2  -7   17.27    0.62
   3   2  -8    5.98    0.32
   3   2  -8    5.99    0.34
  -3   2   8    5.77    0.27
  -3  -2   8    5.83    0.32
  -3  -2   8    5.75    0.30
   3  -2  -8    5.69    0.30
   3  -2  -8    6.12    0.30
   5   2  -9    2.00    0.26
   5   2  -9    2.26    0.30
  -5   2   9    1.78    0.23
   5  -2  -9    2.28    0.25
  -5  -2   9    2.05    0.25
  -5  -2   9    1.85    0.26
  -5   3  -4    0.98    0.19
   5   3   4    1.58    0.23
   5   3   4    1.34    0.22
  -5  -3  -4    0.61    0.20
   5  -3   4    1.02    0.16
  -5  -3  -4    0.84    0.20
   3   3   5    2.91    0.21
  -3   3  -5    3.37    0.23
  -3   3  -5    3.24    0.20
   3  -3   5    3.32    0.20
  -3  -3  -5    3.42    0.26
  -3  -3  -5    3.44    0.24
  -3  -3  -5    2.94    0.13
   3  -3   5    3.00    0.18
   1   3   6   20.56    0.63
  -1   3  -6   19.72    0.66
  -1   3  -6   19.97    0.62
  -1  -3  -6   20.23    0.69
  -1  -3  -6   19.68    0.65
   1  -3   6   18.94    0.61
   1   3  -7   18.03    0.65
   1   3  -7   18.17    0.61
  -1   3   7   21.68    0.67
   1  -3  -7   17.60    0.60
   1  -3  -7   18.25    0.63
   1  -3  -7   18.76    0.58
  -1  -3   7   18.47    0.60
   3   3  -8    4.28    0.27
  -3   3   8    4.19    0.25
   3   3  -8    4.00    0.29
  -3  -3   8    4.19    0.27
   3  -3  -8    3.89    0.22
  -3  -3   8    4.08    0.26
   3  -3  -8    4.29    0.25
   3  -3  -8    4.30    0.24
   5   3  -9    0.35    0.17
   5   3  -9    0.36    0.16
  -5  -3   9    0.58    0.18
  -5  -3   9    0.65    0.18
   5  -3  -9    0.44    0.14
  -7  -4  -3    0.73    0.24
  -5   4  -4    0.10    0.11
   5   4   4    0.33    0.16
   5   4   4    0.04    0.13
  -5  -4  -4    0.19    0.16
  -5  -4  -4   -0.09    0.12
   5  -4   4    0.09    0.10
   3   4   5    3.51    0.23
  -3   4  -5    3.34    0.22
  -3   4  -5    3.54    0.19
   3  -4   5    3.26    0.19
  -3  -4  -5    2.95    0.26
  -3  -4  -5    3.35    0.25
   3  -4   5    3.29    0.18
  -3  -4  -5    3.19    0.15
   1   4   6    0.53    0.10
  -1   4  -6    0.56    0.09
  -1   4  -6    0.35    0.09
   1  -4   6    0.66    0.10
  -1  -4  -6    0.65    0.13
  -1  -4  -6    0.49    0.11
   1   4  -7   16.95    0.57
   1   4  -7   15.54    0.59
   1  -4  -7   16.71    0.52
  -1  -4   7   16.93    0.56
   1  -4  -7   15.98    0.56
   1  -4  -7   16.01    0.54
   3   4  -8   12.37    0.51
   3   4  -8   12.33    0.55
  -3  -4   8   13.03    0.53
   3  -4  -8   11.88    0.46
  -3  -4   8   12.44    0.51
   3  -4  -8   13.01    0.47
   5   4  -9    0.58    0.19
   5   4  -9    0.81    0.22
  -5  -4   9    0.71    0.19
  -5  -4   9    0.98    0.21
   5  -4  -9    0.73    0.17
   5   5   4    0.33    0.16
  -5   5  -4    0.46    0.14
   5   5   4    0.31    0.16
   5  -5   4    0.34    0.11
  -5  -5  -4    0.50    0.19
  -5  -5  -4    0.58    0.19
  -3   5  -5    1.60    0.18
   3   5   5    1.27    0.18
   3  -5   5    1.39    0.12
  -3  -5  -5    1.56    0.23
  -3  -5  -5    1.35    0.21
  -3  -5  -5    1.37    0.11
  -1   5  -6    4.35    0.21
   1   5   6    4.29    0.23
  -1   5  -6    4.27    0.24
   1  -5   6    4.18    0.20
  -1  -5  -6    3.88    0.23
  -1  -5  -6    4.11    0.26
   1   5  -7    1.33    0.18
   1   5  -7    1.40    0.16
   1  -5  -7    1.25    0.13
   1  -5  -7    1.38    0.13
  -1  -5   7    1.40    0.16
   1  -5  -7    1.44    0.12
   3   5  -8    2.17    0.23
   3   5  -8    2.37    0.25
  -3  -5   8    2.07    0.23
   3  -5  -8    2.09    0.17
  -3  -5   8    2.22    0.22
   5   5  -9    1.03    0.23
   5   5  -9    1.64    0.28
   5  -5  -9    1.15    0.18
  -5  -5   9    0.93    0.22
  -5  -5   9    1.05    0.23
  -5   6  -4    0.78    0.16
   5   6   4    0.89    0.22
   5   6   4    0.80    0.21
  -5  -6  -4    0.83    0.23
  -5  -6  -4    0.64    0.22
   5  -6   4    0.76    0.13
  -3   6  -5    3.54    0.22
   3   6   5    3.85    0.26
  -3  -6  -5    3.47    0.28
  -3  -6  -5    3.92    0.31
  -3  -6  -5    3.69    0.20
   3  -6   5    3.54    0.18
  -1   6  -6    4.20    0.23
  -1   6  -6    4.24    0.20
   1   6   6    4.24    0.22
  -1  -6  -6    4.33    0.26
  -1  -6  -6    4.09    0.25
   1  -6   6    3.91    0.20
  -1   6   7    0.42    0.08
   1   6  -7    0.34    0.11
   1   6  -7    0.27    0.12
   1  -6  -7    0.28    0.08
   1  -6  -7    0.26    0.08
  -1  -6   7    0.39    0.11
   1  -6  -7    0.20    0.07
   3   6  -8    3.38    0.29
   3   6  -8    3.17    0.27
   3  -6  -8    2.90    0.19
  -3  -6   8    3.16    0.25
  -3  -6   8    3.04    0.25
   5   6  -9    0.29    0.18
   5   6  -9    0.19    0.19
   5  -6  -9    0.60    0.13
  -5  -6   9    0.16    0.16
  -5  -6   9    0.45    0.19
   5   7   4    0.92    0.23
   5   7   4    0.76    0.21
  -5  -7  -4    0.66    0.24
  -5  -7  -4    0.51    0.24
   3   7   5    0.32    0.13
   3   7   5    0.61    0.17
  -3   7  -5    0.89    0.14
  -3  -7  -5    0.43    0.17
  -3  -7  -5    0.66    0.13
   3  -7   5    0.45    0.07
  -3  -7  -5    0.83    0.20
   1   7   6    0.22    0.09
  -1   7  -6    0.25    0.09
  -1  -7  -6    0.09    0.11
  -1  -7  -6    0.09    0.10
  -1  -7  -6    0.08    0.09
   1   7  -7    0.12    0.09
   1   7  -7    0.07    0.11
  -1  -7   7    0.02    0.09
   1  -7  -7    0.23    0.09
   3   7  -8    1.79    0.26
   3   7  -8    1.88    0.24
  -3  -7   8    1.63    0.22
   3  -7  -8    1.86    0.14
   5   7  -9    0.26    0.21
   5   7  -9    0.19    0.19
  -5  -7   9   -0.03    0.16
  -5  -7   9    0.17    0.16
  -3   8  -5    0.89    0.13
   3   8   5    0.70    0.18
  -3  -8  -5    1.00    0.20
  -3  -8  -5    0.81    0.16
  -1   8  -6    0.55    0.12
  -1  -8  -6    0.55    0.15
  -1  -8  -6    0.52    0.14
   1   8  -7    3.80    0.28
   1  -8  -7    3.76    0.21
  -1  -8   7    4.06    0.25
   3   8  -8    2.11    0.30
  -3  -8   8    1.94    0.26
   3   9   5    0.91    0.22
  -3  -9  -5    1.20    0.20
  -3  -9  -5    1.02    0.22
  -1   9  -6    0.17    0.09
  -1  -9  -6    0.03    0.11
  -1  -9  -6    0.07    0.11
   1   9  -7    0.31    0.15
   1  -9  -7    0.15    0.15
  -1  -9   7    0.27    0.12
   1  -9  -7    0.30    0.10
   3   9  -8    1.55    0.27
  -3  -9   8    1.58    0.24
   3  10   5    0.32    0.19
  -3 -10  -5    0.14    0.13
  -3 -10  -5    0.36    0.18
  -1  10  -6    0.39    0.13
   1  10   6    0.24    0.13
  -1 -10  -6    0.42    0.16
  -1 -10  -6    0.37    0.14
   1  10  -7    1.76    0.25
  -1 -10   7    1.89    0.22
   1 -10  -7    2.16    0.30
   3  10  -8    0.20    0.18
  -3 -10   8    0.32    0.17
   3 -10  -8    0.15    0.18
  -3 -11  -5    0.01    0.15
   1  11   6   -0.01    0.12
  -1 -11  -6    0.09    0.12
  -1 -11  -6    0.05    0.14
   1  11  -7    0.35    0.17
   1 -11  -7    0.20    0.16
  -1 -11   7    0.15    0.11
   3 -11  -8    0.32    0.19
  -1 -12  -6    0.37    0.20
   1 -12  -7    0.13    0.17
  -6   0  -4    1.51    0.29
   6   0   4    1.36    0.22
  -4   0  -5    0.94    0.19
  -4   0  -5    0.91    0.16
   4   0   5    0.90    0.16
  -2   0  -6   50.96    1.51
  -2   0  -6   49.91    1.44
   2   0   6   50.62    1.42
   0   0  -7   23.12    0.77
   0   0  -7   23.70    0.73
   2   0  -8   11.41    0.43
  -2   0   8   11.83    0.42
   2   0  -8   10.61    0.45
   4   0  -9   10.57    0.47
  -4   0   9   11.01    0.46
  -4   0   9   10.34    0.48
   4   0  -9   10.71    0.51
   6   0 -10    0.48    0.18
  -6   0  10    0.17    0.16
   6   1   4    2.78    0.32
  -6   1  -4    3.28    0.38
  -6  -1  -4    3.78    0.35
  -6  -1  -4    3.08    0.37
   6  -1   4    2.61    0.27
   4   1   5    0.26    0.11
  -4   1  -5    0.34    0.15
  -4   1  -5    0.40    0.13
  -4  -1  -5    0.51    0.15
   4  -1   5    0.27    0.11
   4  -1   5    0.39    0.11
  -4  -1  -5    0.10    0.11
  -2   1  -6    6.98    0.29
   2   1   6    6.67    0.28
  -2   1  -6    6.06    0.31
  -2  -1  -6    6.22    0.33
  -2  -1  -6    6.29    0.30
   2  -1   6    6.63    0.29
   0   1  -7   43.48    1.29
   0   1  -7   43.54    1.24
   0  -1  -7   44.20    1.30
   0  -1  -7   42.45    1.24
   2   1  -8   10.66    0.43
  -2   1   8   11.24    0.40
   2   1  -8   10.89    0.46
   2  -1  -8   10.84    0.44
  -2  -1   8   11.04    0.41
   2  -1  -8   10.98    0.42
   4   1  -9    3.60    0.29
  -4   1   9    3.56    0.25
   4   1  -9    3.31    0.27
   4  -1  -9    3.78    0.27
  -4  -1   9    3.44    0.26
   4  -1  -9    3.65    0.27
  -4  -1   9    3.84    0.28
  -6   1  10    0.07    0.16
   6   1 -10    0.12    0.16
  -6  -1  10    0.09    0.16
   6  -1 -10    0.02    0.14
  -6   2  -4    0.70    0.20
   6   2   4    0.73    0.20
   6   2   4    0.72    0.21
  -6  -2  -4    0.65    0.23
  -6  -2  -4    0.88    0.22
   6  -2   4    0.69    0.18
   4   2   5    1.38    0.20
  -4   2  -5    1.23    0.17
  -4   2  -5    1.09    0.19
   4  -2   5    1.46    0.17
  -4  -2  -5    1.80    0.25
  -4  -2  -5    1.26    0.20
   4  -2   5    1.30    0.17
  -2   2  -6    4.18    0.22
  -2   2  -6    3.94    0.25
   2   2   6    4.42    0.23
   2  -2   6    4.24    0.21
  -2  -2  -6    3.95    0.26
  -2  -2  -6    3.85    0.23
   0   2  -7   80.50    2.28
   0   2  -7   83.00    2.21
   0   2   7   80.08    2.26
   0  -2   7   78.35    2.19
   0  -2  -7   85.25    2.29
   0  -2  -7   79.05    2.20
   2   2  -8   10.32    0.42
   2   2  -8   10.60    0.45
   2  -2  -8   10.35    0.42
   2  -2  -8   10.18    0.38
  -2  -2   8   10.28    0.40
   2  -2  -8   10.05    0.40
  -4   2   9    2.12    0.19
   4   2  -9    1.93    0.24
   4   2  -9    2.47    0.28
   4  -2  -9    2.34    0.21
  -4  -2   9    2.18    0.22
   4  -2  -9    2.06    0.20
  -4  -2   9    1.92    0.24
   6   2 -10    0.59    0.21
   6   2 -10    0.55    0.21
  -6  -2  10    0.43    0.20
  -6  -2  10    0.40    0.18
   6  -2 -10    0.51    0.16
   6   3   4    0.76    0.21
   6   3   4    0.51    0.20
  -6   3  -4    0.98    0.23
  -6  -3  -4    0.89    0.24
  -6  -3  -4    1.11    0.27
   6  -3   4    0.79    0.17
   4   3   5    3.50    0.26
   4   3   5    3.44    0.26
  -4   3  -5    3.67    0.23
  -4   3  -5    3.55    0.27
  -4  -3  -5    3.48    0.30
   4  -3   5    3.48    0.22
   4  -3   5    3.60    0.22
  -4  -3  -5    3.54    0.28
   2   3   6    0.08    0.08
  -2   3  -6    0.09    0.07
  -2   3  -6    0.07    0.07
   2  -3   6    0.04    0.06
  -2  -3  -6    0.01    0.08
  -2  -3  -6    0.07    0.09
   0   3   7    1.72    0.15
   0   3  -7    1.73    0.15
   0   3  -7    1.55    0.14
   0  -3   7    1.49    0.13
   0  -3  -7    1.64    0.14
   0  -3  -7    1.67    0.15
   2   3  -8   11.48    0.49
   2   3  -8   11.11    0.45
  -2   3   8   10.64    0.44
   2  -3  -8   12.06    0.44
   2  -3  -8   11.28    0.40
  -2  -3   8   11.09    0.44
   2  -3  -8   11.27    0.44
   4   3  -9    1.24    0.22
   4   3  -9    1.34    0.22
   4  -3  -9    1.21    0.18
  -4  -3   9    1.24    0.21
  -4  -3   9    1.19    0.20
   6   3 -10    0.32    0.21
   6   3 -10    0.41    0.20
  -6  -3  10    0.60    0.20
   6  -3 -10    0.38    0.16
  -6  -3  10    0.35    0.19
   6   4   4    0.34    0.19
   6   4   4    0.56    0.20
  -6   4  -4    0.56    0.19
   6  -4   4    0.46    0.15
  -6  -4  -4    0.89    0.26
  -6  -4  -4    0.81    0.23
   4   4   5    2.21    0.25
  -4   4  -5    1.81    0.22
   4   4   5    2.13    0.26
  -4  -4  -5    2.15    0.28
   4  -4   5    1.75    0.16
  -4  -4  -5    2.43    0.28
  -2   4  -6    1.76    0.14
  -2   4  -6    1.73    0.16
   2   4   6    1.92    0.16
  -2  -4  -6    1.86    0.19
   2  -4   6    2.02    0.14
  -2  -4  -6    1.74    0.18
   0   4   7   25.60    0.83
   0   4  -7   24.40    0.80
   0   4  -7   26.42    0.80
   0   4  -7   26.20    0.84
   0  -4   7   25.62    0.78
   0  -4  -7   25.04    0.83
   0  -4  -7   26.54    0.81
   2   4  -8    4.87    0.31
   2   4  -8    4.75    0.28
  -2   4   8    5.21    0.27
  -2  -4   8    5.03    0.27
   2  -4  -8    5.40    0.24
   2  -4  -8    5.08    0.26
   2  -4  -8    5.34    0.26
   4   4  -9    0.73    0.17
   4   4  -9    0.63    0.18
   4  -4  -9    0.68    0.14
  -4  -4   9    0.78    0.18
  -4  -4   9    0.77    0.17
   6   4 -10    0.18    0.19
   6   4 -10    0.26    0.22
  -6  -4  10    0.22    0.19
   6  -4 -10    0.18    0.15
  -6  -4  10    0.05    0.16
   6   5   4    0.25    0.20
  -6   5  -4    0.18    0.16
   6   5   4    0.29    0.19
  -6  -5  -4    0.12    0.20
  -6  -5  -4    0.06    0.17
   4   5   5    0.65    0.17
   4   5   5    0.94    0.19
  -4   5  -5    0.48    0.13
   4  -5   5    0.66    0.11
  -4  -5  -5    0.73    0.20
  -4  -5  -5    0.56    0.17
  -2   5  -6    1.84    0.17
  -2   5  -6    1.82    0.14
   2   5   6    1.89    0.17
  -2  -5  -6    1.87    0.23
  -2  -5  -6    1.66    0.14
  -2  -5  -6    1.81    0.19
   2  -5   6    1.99    0.14
   0   5  -7    0.30    0.09
   0   5  -7    0.07    0.08
   0   5  -7    0.06    0.08
   0   5   7    0.17    0.08
   0   5   7    0.21    0.07
   0  -5  -7    0.24    0.09
   0  -5   7    0.24    0.08
   0  -5  -7    0.20    0.08
   0  -5   7    0.17    0.08
   2   5  -8    2.01    0.24
   2   5  -8    1.78    0.18
  -2  -5   8    1.77    0.20
   2  -5  -8    2.11    0.16
   2  -5  -8    2.07    0.15
   4   5  -9    1.13    0.21
   4   5  -9    1.45    0.25
   4  -5  -9    1.48    0.18
  -4  -5   9    1.42    0.22
  -4  -5   9    1.65    0.24
   6   5 -10    0.24    0.22
   6   5 -10    0.26    0.22
  -6  -5  10    0.45    0.22
  -6  -5  10    0.13    0.18
   6  -5 -10    0.09    0.13
   6   6   4    0.22    0.20
  -6   6  -4    0.19    0.16
   6   6   4    0.19    0.20
  -6  -6  -4    0.42    0.24
  -6  -6  -4    0.10    0.19
  -4   6  -5    0.18    0.10
   4   6   5    0.16    0.13
   4   6   5    0.13    0.13
   4  -6   5    0.19    0.08
  -4  -6  -5    0.03    0.13
  -4  -6  -5    0.24    0.17
  -2   6  -6    0.34    0.10
   2   6   6    0.15    0.10
  -2  -6  -6    0.16    0.11
  -2  -6  -6    0.22    0.10
  -2  -6  -6    0.26    0.13
   0   6  -7    2.34    0.17
   0   6   7    2.27    0.16
   0   6  -7    2.58    0.21
   0  -6   7    2.36    0.17
   0  -6  -7    2.52    0.19
   0  -6  -7    2.41    0.18
   0  -6   7    2.22    0.16
   2   6  -8    2.27    0.24
   2   6  -8    2.18    0.21
  -2  -6   8    2.16    0.20
   2  -6  -8    2.53    0.18
   4   6  -9    0.72    0.19
   4   6  -9    0.37    0.17
  -4  -6   9    0.43    0.16
   4  -6  -9    0.51    0.13
  -4  -6   9    0.79    0.20
  -6  -7  -4    0.37    0.24
   4   7   5    0.39    0.17
  -4   7  -5    0.49    0.13
   4   7   5    0.36    0.16
  -4  -7  -5    0.31    0.18
  -4  -7  -5    0.58    0.20
  -2   7  -6    0.09    0.08
   2   7   6    0.08    0.09
  -2  -7  -6    0.04    0.08
  -2  -7  -6    0.07    0.12
  -2  -7  -6    0.06    0.12
   0   7  -7    3.47    0.24
   0  -7  -7    3.72    0.24
   0  -7   7    3.60    0.21
   2   7  -8    7.37    0.42
   2   7  -8    7.42    0.37
  -2  -7   8    7.64    0.38
   2  -7  -8    7.30    0.31
   4   7  -9    0.55    0.19
   4   7  -9    0.49    0.18
  -4  -7   9    0.77    0.20
   4  -7  -9    0.27    0.10
   4   8   5    0.97    0.24
  -4  -8  -5    1.14    0.25
  -2   8  -6    2.36    0.19
  -2  -8  -6    2.59    0.24
  -2  -8  -6    2.96    0.22
   0   8  -7    1.22    0.18
   0  -8  -7    1.54    0.18
   0  -8  -7    1.20    0.20
   2   8  -8    0.22    0.15
   2  -8  -8    0.27    0.09
  -2  -8   8    0.26    0.13
   4   8  -9    0.27    0.20
  -4  -8   9    0.35    0.17
   4   9   5    0.07    0.18
  -4  -9  -5    0.02    0.18
  -2   9  -6    0.05    0.08
   2   9   6    0.04    0.12
  -2  -9  -6    0.13    0.13
  -2  -9  -6    0.05    0.12
   0   9  -7    0.46    0.14
   0  -9  -7    0.67    0.18
   0  -9  -7    0.54    0.13
   2   9  -8    0.02    0.15
  -2  -9   8   -0.06    0.10
   2  10   6    1.11    0.22
  -2 -10  -6    1.00    0.21
  -2 -10  -6    1.21    0.22
   0  10  -7    0.15    0.12
   0 -10  -7    0.27    0.17
   0 -10  -7    0.29    0.12
   2  10  -8    0.44    0.19
  -2 -10   8    0.28    0.14
   2 -10  -8    0.25    0.19
   4 -10  -9    0.89    0.26
   2  11   6    0.12    0.15
  -2 -11  -6    0.02    0.14
  -2 -11  -6    0.42    0.18
   0  11   7    0.10    0.12
   0  11  -7    0.07    0.12
   0 -11  -7    0.23    0.17
  -2 -11   8    0.19    0.15
   2 -11  -8    0.14    0.18
  -2 -12  -6   -0.08    0.16
   0 -12  -7    0.53    0.21
   2 -12  -8   -0.03    0.17
  -5   0  -5    1.63    0.25
  -5   0  -5    1.72    0.27
   5   0   5    2.18    0.25
   5   0   5    1.38    0.21
   3   0   6    2.21    0.18
  -3   0  -6    2.64    0.20
  -3   0  -6    3.40    0.25
  -1   0  -7   59.33    1.78
  -1   0  -7   63.10    1.72
   1   0  -8   12.87    0.47
   1   0  -8   13.10    0.50
   3   0  -9    6.46    0.33
  -3   0   9    5.96    0.31
   3   0  -9    6.96    0.36
  -5   0  10    3.12    0.27
   5   0 -10    3.09    0.27
  -5   0  10    2.77    0.28
   5   0 -10    3.36    0.30
  -5   1  -5    3.29    0.27
  -5   1  -5    3.62    0.32
   5   1   5    3.62    0.28
   5   1   5    3.22    0.27
  -5  -1  -5    3.71    0.32
   5  -1   5    3.41    0.26
   5  -1   5    3.28    0.27
  -5  -1  -5    2.99    0.29
  -3   1  -6    9.52    0.39
   3   1   6    9.04    0.39
  -3   1  -6    9.53    0.44
   3  -1   6    9.06    0.38
  -3  -1  -6    9.44    0.41
  -3  -1  -6    9.40    0.45
  -1   1  -7   15.54    0.53
  -1   1  -7   15.74    0.57
  -1  -1  -7   15.34    0.54
  -1  -1  -7   16.02    0.59
   1   1  -8    1.54    0.14
   1   1  -8    1.47    0.14
   1  -1  -8    1.47    0.15
   1  -1  -8    1.52    0.14
  -1  -1   8    1.36    0.13
   3   1  -9    2.67    0.22
   3   1  -9    2.65    0.23
  -3   1   9    2.14    0.18
   3  -1  -9    2.25    0.20
  -3  -1   9    2.03    0.20
   3  -1  -9    2.35    0.22
   5   1 -10    1.23    0.23
   5   1 -10    1.24    0.23
  -5  -1  10    1.13    0.20
   5  -1 -10    1.01    0.19
  -5  -1  10    0.84    0.21
  -5   2  -5    1.82    0.26
   5   2   5    2.43    0.28
   5   2   5    1.67    0.24
  -5  -2  -5    2.07    0.29
  -5  -2  -5    2.21    0.31
   5  -2   5    2.10    0.21
  -3   2  -6    7.39    0.37
  -3   2  -6    6.86    0.32
   3   2   6    6.98    0.33
  -3  -2  -6    7.03    0.36
  -3  -2  -6    7.59    0.40
   3  -2   6    6.93    0.31
  -1   2  -7   25.12    0.77
  -1   2  -7   24.03    0.81
  -1  -2  -7   24.51    0.79
   1  -2   7   25.10    0.75
  -1  -2  -7   24.38    0.83
   1   2  -8   13.25    0.52
   1   2  -8   13.52    0.49
  -1  -2   8   13.93    0.48
   1  -2  -8   12.89    0.48
   1  -2  -8   14.48    0.47
   1  -2  -8   13.31    0.51
   3   2  -9    9.16    0.45
  -3   2   9    9.24    0.37
   3   2  -9    9.58    0.42
   3  -2  -9    8.33    0.40
  -3  -2   9    9.04    0.40
   3  -2  -9    9.34    0.40
   5   2 -10    0.38    0.17
   5   2 -10    0.48    0.18
  -5  -2  10   -0.03    0.13
   5  -2 -10    0.27    0.14
  -5  -2  10   -0.06    0.12
  -5   3  -5    0.13    0.14
   5   3   5    0.10    0.12
   5   3   5    0.23    0.15
  -5  -3  -5    0.25    0.16
   5  -3   5    0.17    0.11
  -5  -3  -5   -0.04    0.13
   3   3   6    4.81    0.28
  -3   3  -6    5.07    0.30
  -3   3  -6    4.93    0.26
  -3  -3  -6    4.91    0.31
  -3  -3  -6    4.84    0.33
   3  -3   6    5.16    0.26
   3  -3   6    5.36    0.25
   1   3   7   15.83    0.53
  -1   3  -7   15.32    0.57
  -1   3  -7   15.78    0.53
   1  -3   7   15.34    0.52
  -1  -3  -7   16.01    0.59
  -1  -3  -7   15.11    0.55
   1   3  -8   21.45    0.74
  -1   3   8   27.26    0.83
   1   3  -8   21.93    0.78
   1  -3  -8   23.51    0.71
   1  -3  -8   22.42    0.73
  -1  -3   8   23.80    0.74
   1  -3  -8   22.57    0.77
   3   3  -9    0.58    0.15
   3   3  -9    0.63    0.16
  -3  -3   9    0.65    0.15
   3  -3  -9    0.56    0.13
   3  -3  -9    0.52    0.13
   5   3 -10    0.28    0.17
   5   3 -10    0.52    0.19
   5  -3 -10    0.48    0.16
  -5  -3  10    0.51    0.17
  -5  -3  10    0.45    0.18
   5   4   5    1.03    0.22
   5   4   5    1.46    0.24
  -5   4  -5    0.91    0.19
   5  -4   5    1.13    0.17
  -5  -4  -5    0.96    0.22
  -5  -4  -5    1.37    0.27
  -3   4  -6    3.91    0.25
   3   4   6    3.39    0.24
  -3   4  -6    3.57    0.21
  -3  -4  -6    3.19    0.16
   3  -4   6    3.00    0.19
  -3  -4  -6    3.17    0.25
  -3  -4  -6    3.61    0.29
  -1   4  -7    6.14    0.31
  -1   4  -7    6.35    0.28
   1   4   7    6.39    0.29
  -1  -4  -7    6.24    0.33
   1  -4   7    6.95    0.28
  -1  -4  -7    6.14    0.31
   1   4  -8    0.67    0.14
   1   4  -8    0.70    0.13
   1  -4  -8    0.68    0.10
   1  -4  -8    0.75    0.12
   1  -4  -8    1.00    0.14
  -1  -4   8    0.71    0.12
   3   4  -9    6.06    0.38
   3   4  -9    6.16    0.35
   3  -4  -9    6.04    0.31
   3  -4  -9    5.93    0.30
  -3  -4   9    6.44    0.34
   5   4 -10    1.10    0.25
   5   4 -10    0.97    0.23
  -5  -4  10    1.24    0.23
   5  -4 -10    1.07    0.19
  -5  -4  10    0.80    0.22
   5   5   5    0.11    0.14
  -5   5  -5    0.12    0.12
   5   5   5   -0.06    0.14
  -5  -5  -5    0.00    0.17
  -5  -5  -5    0.24    0.19
   5  -5   5    0.17    0.10
   3   5   6    1.80    0.22
  -3   5  -6    1.84    0.18
   3  -5   6    1.86    0.15
  -3  -5  -6    1.87    0.13
  -3  -5  -6    2.18    0.26
  -3  -5  -6    2.15    0.27
  -1   5  -7    2.92    0.18
   1   5   7    3.00    0.19
  -1   5  -7    2.45    0.19
  -1  -5  -7    2.75    0.22
   1  -5   7    2.55    0.16
  -1  -5  -7    2.56    0.20
   1   5  -8    1.72    0.21
   1   5  -8    1.56    0.16
   1  -5  -8    1.56    0.15
   1  -5  -8    1.44    0.13
  -1  -5   8    1.86    0.17
   1  -5  -8    1.77    0.16
   3   5  -9    2.32    0.22
   3   5  -9    2.00    0.26
  -3  -5   9    2.08    0.24
   3  -5  -9    1.77    0.18
   5   5 -10    0.71    0.22
   5   5 -10    0.54    0.21
  -5  -5  10    0.41    0.19
  -5  -5  10    0.50    0.20
   5  -5 -10    0.56    0.16
   5   6   5    1.46    0.26
  -5   6  -5    1.73    0.22
   5   6   5    1.31    0.26
  -5  -6  -5    1.81    0.29
  -5  -6  -5    1.64    0.30
   5  -6   5    1.76    0.17
  -3   6  -6    5.32    0.29
   3   6   6    5.05    0.31
   3  -6   6    5.05    0.23
  -3  -6  -6    5.08    0.34
  -3  -6  -6    5.01    0.35
  -3  -6  -6    5.02    0.25
  -1   6  -7    0.75    0.13
  -1   6  -7    0.67    0.11
   1   6   7    0.61    0.11
  -1  -6  -7    0.56    0.13
  -1  -6  -7    0.81    0.16
  -1   6   8    9.64    0.35
   1   6  -8    9.43    0.41
   1   6  -8    8.91    0.44
  -1  -6   8    9.56    0.40
   1  -6  -8    9.18    0.38
   1  -6  -8    9.65    0.39
   3   6  -9    1.35    0.23
   3   6  -9    1.60    0.22
   3  -6  -9    1.55    0.16
  -3  -6   9    1.99    0.25
   5   6 -10    0.37    0.19
   5   6 -10    0.20    0.18
   5  -6 -10    0.42    0.13
  -5  -6  10    0.29    0.17
  -5  -6  10    0.46    0.19
   5   7   5    0.16    0.17
   5   7   5    0.12    0.17
  -5  -7  -5    0.15    0.19
  -5  -7  -5    0.08    0.18
   3   7   6    1.10    0.20
  -3   7  -6    1.33    0.17
   3   7   6    0.79    0.18
   3  -7   6    1.03    0.11
  -3  -7  -6    1.23    0.16
  -3  -7  -6    1.03    0.21
  -3  -7  -6    1.28    0.23
   1   7   7    1.00    0.15
  -1   7  -7    0.87    0.15
  -1  -7  -7    0.98    0.16
  -1  -7  -7    1.09    0.17
  -1  -7  -7    0.73    0.14
   1   7  -8    0.70    0.17
   1   7  -8    0.90    0.15
  -1  -7   8    1.01    0.16
   1  -7  -8    0.82    0.14
   3   7  -9    2.24    0.27
   3   7  -9    2.33    0.30
  -3  -7   9    1.58    0.23
   3  -7  -9    1.64    0.16
   5   7 -10    1.35    0.30
   5   7 -10    1.92    0.31
  -5  -7  10    1.70    0.33
  -3   8  -6    1.38    0.17
   3   8   6    1.21    0.22
  -3  -8  -6    1.11    0.22
  -3  -8  -6    1.60    0.20
  -1   8  -7    0.34    0.12
  -1  -8  -7    0.22    0.12
  -1  -8  -7    0.42    0.14
   1   8  -8    0.76    0.17
   1  -8  -8    0.76    0.13
  -1  -8   8    0.64    0.14
   3   8  -9    2.66    0.33
  -3  -8   9    3.54    0.30
   3   9   6    0.69    0.21
  -3  -9  -6    0.70    0.20
  -3  -9  -6    0.83    0.18
  -1   9  -7    0.12    0.11
  -1  -9  -7   -0.01    0.11
  -1  -9  -7   -0.04    0.11
   1   9  -8    1.26    0.22
  -1  -9   8    1.32    0.19
   1  -9  -8    1.46    0.17
   3   9  -9    0.96    0.25
  -3  -9   9    0.97    0.21
   3  10   6    0.00    0.15
  -3 -10  -6   -0.13    0.12
  -3 -10  -6    0.10    0.17
  -1  10  -7    0.35    0.13
   1  10   7    0.61    0.17
  -1 -10  -7    0.67    0.17
  -1 -10  -7    0.60    0.18
   1  10  -8    0.13    0.14
   1 -10  -8    0.08    0.16
  -1 -10   8    0.25    0.12
   3 -10  -9    0.00    0.16
  -3 -11  -6    0.15    0.16
   1  11   7    0.22    0.15
  -1 -11  -7    0.37    0.16
  -1 -11  -7    0.24    0.17
   1  11  -8    0.00    0.14
  -1 -11   8    0.04    0.11
   1 -11  -8    0.09    0.16
   3 -11  -9    0.38    0.20
  -1 -12  -7    0.48    0.21
   1 -12  -8    0.35    0.20
  -6   0  -5    1.28    0.28
   6   0   5    1.47    0.25
   4   0   6    3.48    0.25
  -4   0  -6    3.43    0.25
  -4   0  -6    3.51    0.29
  -2   0  -7   14.33    0.53
  -2   0  -7   14.56    0.58
   2   0   7   15.20    0.51
   0   0  -8   27.28    0.86
   0   0  -8   29.02    0.92
   2   0  -9    1.69    0.19
   2   0  -9    1.21    0.17
  -2   0   9    1.54    0.17
   4   0 -10    1.53    0.21
   4   0 -10    1.45    0.22
  -4   0  10    1.81    0.23
   6   0 -11    0.92    0.21
  -6   1  -5    0.80    0.22
   6   1   5    0.51    0.18
  -6  -1  -5    0.85    0.24
   6  -1   5    0.74    0.19
  -4   1  -6    0.35    0.14
   4   1   6    0.45    0.13
  -4   1  -6    0.45    0.13
  -4  -1  -6    0.41    0.16
   4  -1   6    0.46    0.13
  -4  -1  -6    0.22    0.13
  -2   1  -7    2.64    0.21
   2   1   7    3.11    0.19
  -2   1  -7    2.80    0.19
  -2  -1  -7    2.82    0.20
  -2  -1  -7    2.88    0.22
   0   1  -8   39.67    1.20
   0   1  -8   38.97    1.15
   0  -1  -8   37.82    1.15
   0  -1  -8   39.58    1.21
   2   1  -9    3.34    0.22
   2   1  -9    3.47    0.25
  -2  -1   9    3.55    0.22
   2  -1  -9    3.73    0.24
   2  -1  -9    3.34    0.22
  -4   1  10    1.51    0.20
   4   1 -10    1.44    0.22
   4   1 -10    1.45    0.24
   4  -1 -10    1.15    0.19
   4  -1 -10    1.43    0.21
  -4  -1  10    1.87    0.23
   6   1 -11    0.34    0.18
  -6  -1  11    0.29    0.20
   6  -1 -11    0.21    0.17
   6   2   5    1.56    0.26
   6   2   5    1.96    0.30
  -6   2  -5    1.74    0.29
   6  -2   5    2.03    0.26
  -6  -2  -5    2.09    0.33
  -6  -2  -5    2.21    0.32
  -4   2  -6    0.73    0.17
   4   2   6    0.87    0.17
  -4   2  -6    0.90    0.17
   4  -2   6    0.82    0.14
  -4  -2  -6    0.78    0.20
  -4  -2  -6    0.87    0.18
  -2   2  -7    5.67    0.32
  -2   2  -7    6.16    0.29
   2   2   7    6.24    0.29
  -2  -2  -7    5.89    0.33
  -2  -2  -7    6.14    0.31
   2  -2   7    6.59    0.31
   0   2  -8    6.37    0.29
   0   2  -8    6.19    0.32
   0  -2  -8    6.04    0.29
   0  -2  -8    6.36    0.32
   2   2  -9    9.26    0.41
   2   2  -9    9.25    0.44
  -2  -2   9    9.23    0.39
   2  -2  -9   10.14    0.41
   2  -2  -9   10.00    0.43
   4   2 -10    4.08    0.30
   4   2 -10    4.35    0.34
  -4   2  10    3.77    0.24
  -4  -2  10    4.75    0.31
   4  -2 -10    3.89    0.29
   4  -2 -10    4.61    0.30
   6   2 -11    1.98    0.32
   6  -2 -11    1.77    0.28
  -6  -2  11    1.86    0.30
  -6  -2  11    1.61    0.28
   6   3   5    0.35    0.18
  -6   3  -5    0.26    0.18
   6   3   5    0.18    0.16
  -6  -3  -5    0.31    0.21
   6  -3   5    0.09    0.13
  -6  -3  -5    0.28    0.21
   4   3   6    0.48    0.15
  -4   3  -6    0.30    0.14
  -4  -3  -6    0.33    0.15
  -4  -3  -6    0.50    0.18
   4  -3   6    0.44    0.12
   2   3   7   11.99    0.45
  -2   3  -7   11.22    0.48
  -2   3  -7   11.39    0.43
  -2  -3  -7   11.00    0.47
  -2  -3  -7   11.33    0.50
   2  -3   7   11.39    0.42
   0   3  -8    1.20    0.16
   0   3  -8    1.25    0.13
   0  -3  -8    1.24    0.15
   0  -3  -8    1.19    0.16
   2   3  -9    3.73    0.25
   2   3  -9    3.15    0.26
   2  -3  -9    3.97    0.23
   2  -3  -9    3.57    0.23
   2  -3  -9    3.53    0.24
  -2  -3   9    3.70    0.24
   4   3 -10    2.33    0.30
   4   3 -10    2.26    0.28
  -4  -3  10    2.46    0.25
   4  -3 -10    2.46    0.22
  -4  -3  10    2.37    0.24
   6   3 -11    0.15    0.18
   6   3 -11    0.15    0.17
   6  -3 -11    0.04    0.15
  -6  -3  11    0.53    0.21
  -6  -3  11    0.09    0.18
   6   4   5    1.02    0.25
   6   4   5    0.87    0.23
  -6   4  -5    0.91    0.22
  -6  -4  -5    1.29    0.27
  -6  -4  -5    0.87    0.27
   6  -4   5    1.22    0.20
  -4   4  -6    6.70    0.38
   4   4   6    7.19    0.40
   4  -4   6    7.10    0.33
  -4  -4  -6    7.36    0.45
  -4  -4  -6    7.46    0.42
   2   4   7    0.95    0.15
  -2   4  -7    0.80    0.13
  -2   4  -7    0.68    0.13
  -2  -4  -7    0.80    0.15
  -2  -4  -7    0.87    0.17
   2  -4   7    0.90    0.12
   0   4  -8    0.08    0.08
   0   4  -8    0.13    0.08
   0  -4  -8    0.12    0.08
   0  -4  -8    0.18    0.10
   2   4  -9   13.77    0.59
   2   4  -9   13.34    0.54
   2  -4  -9   13.90    0.53
   2  -4  -9   14.19    0.52
  -2  -4   9   13.91    0.53
   2  -4  -9   14.20    0.49
   4   4 -10    0.62    0.20
   4   4 -10    0.57    0.18
   4  -4 -10    0.84    0.16
  -4  -4  10    0.96    0.19
   6   4 -11    0.31    0.21
   6   4 -11    0.31    0.22
   6  -4 -11    0.17    0.17
  -6  -4  11    0.21    0.20
  -6  -4  11    0.32    0.21
   6   5   5    0.00    0.18
   6   5   5    0.11    0.19
  -6   5  -5   -0.02    0.15
  -6  -5  -5    0.31    0.21
   6  -5   5    0.02    0.11
  -6  -5  -5   -0.01    0.19
   4   5   6    0.43    0.16
  -4   5  -6    0.44    0.14
   4   5   6    0.33    0.16
   4  -5   6    0.48    0.11
  -4  -5  -6    0.47    0.18
  -4  -5  -6    0.10    0.14
  -2   5  -7    1.94    0.18
   2   5   7    2.12    0.18
  -2   5  -7    1.63    0.15
  -2  -5  -7    2.09    0.22
  -2  -5  -7    1.82    0.22
   0   5   8    9.80    0.38
   0   5  -8   10.56    0.45
   0   5  -8   10.82    0.41
   0  -5  -8   10.34    0.44
   0  -5  -8   10.11    0.42
   2   5  -9    4.03    0.30
   2   5  -9    3.99    0.28
   2  -5  -9    4.05    0.24
   2  -5  -9    3.75    0.23
  -2  -5   9    3.74    0.25
   4   5 -10    0.38    0.16
   4   5 -10    0.22    0.16
   4  -5 -10    0.30    0.12
  -4  -5  10    0.34    0.17
   6   5 -11    1.12    0.30
   6  -5 -11    0.58    0.19
  -6   6  -5    0.06    0.15
   6   6   5    0.07    0.21
  -6  -6  -5    0.47    0.25
  -4   6  -6    1.54    0.20
   4   6   6    1.28    0.22
   4   6   6    1.45    0.24
   4  -6   6    1.37    0.15
  -4  -6  -6    1.34    0.26
  -4  -6  -6    1.28    0.24
  -2   6  -7    1.80    0.18
   2   6   7    2.03    0.20
  -2  -6  -7    2.14    0.21
  -2  -6  -7    2.11    0.25
  -2  -6  -7    1.87    0.16
   0   6  -8    5.31    0.27
   0   6  -8    5.25    0.31
   0   6   8    5.31    0.26
   0  -6  -8    5.21    0.29
   0  -6  -8    5.35    0.29
   2   6  -9   22.07    0.79
   2   6  -9   22.33    0.86
   2  -6  -9   22.54    0.74
  -2  -6   9   23.93    0.80
   4   6 -10    0.88    0.23
   4   6 -10    1.12    0.22
  -4  -6  10    1.32    0.25
   4  -6 -10    0.83    0.16
  -4   7  -6    1.32    0.19
   4   7   6    1.06    0.23
   4   7   6    1.12    0.24
   4  -7   6    1.22    0.14
  -4  -7  -6    1.33    0.25
  -4  -7  -6    1.44    0.26
   2   7   7    0.67    0.15
  -2   7  -7    0.63    0.14
  -2  -7  -7    0.81    0.18
  -2  -7  -7    0.63    0.16
  -2  -7  -7    0.73    0.14
   0   7  -8    1.08    0.18
   0  -7  -8    1.10    0.17
   2   7  -9    2.97    0.25
   2   7  -9    2.95    0.28
  -2  -7   9    3.01    0.24
   2  -7  -9    2.80    0.20
   4   7 -10    0.52    0.21
   4   7 -10    0.42    0.19
  -4  -7  10    0.41    0.17
   4  -7 -10    0.31    0.11
   4   8   6    0.02    0.14
  -4  -8  -6    0.02    0.17
  -2   8  -7    0.06    0.09
  -2  -8  -7    0.19    0.13
  -2  -8  -7    0.12    0.11
   0   8  -8    4.21    0.29
   0  -8  -8    4.36    0.27
   2   8  -9    1.75    0.27
   2  -8  -9    1.46    0.17
  -2  -8   9    1.78    0.23
   4   8 -10    0.03    0.17
  -4  -8  10   -0.04    0.15
  -2   9  -7    0.43    0.13
  -2  -9  -7    0.81    0.19
  -2  -9  -7    0.54    0.17
   0   9  -8   -0.01    0.11
   0  -9  -8    0.03    0.12
   0  -9  -8    0.05    0.10
   2   9  -9    1.97    0.30
  -2  -9   9    2.45    0.25
   2  10   7    0.31    0.16
  -2 -10  -7    0.50    0.17
   0  10  -8    0.80    0.19
   0 -10  -8    1.21    0.23
   0 -10  -8    1.36    0.19
   2  10  -9    1.41    0.26
   2 -10  -9    1.58    0.28
  -2 -10   9    2.08    0.26
   4 -10 -10    0.19    0.18
  -2 -11  -7    0.28    0.18
   0  11  -8   -0.04    0.13
   0  11   8    0.14    0.14
   0 -11  -8    0.37    0.18
   2 -11  -9    0.26    0.19
   0 -12  -8    0.05    0.18
  -5   0  -6    1.44    0.24
   5   0   6    1.09    0.20
   5   0   6    1.38    0.22
  -5   0  -6    1.12    0.23
   3   0   7    7.82    0.36
  -3   0  -7    7.92    0.38
  -3   0  -7    7.77    0.41
  -1   0  -8    1.42    0.14
  -1   0  -8    1.43    0.18
   1   0  -9    3.59    0.24
   1   0  -9    3.83    0.23
   3   0 -10    7.48    0.38
  -3   0  10    6.80    0.35
   3   0 -10    8.31    0.41
  -5   0  11    2.43    0.24
   5   0 -11    2.66    0.31
   5   0 -11    2.54    0.29
   5   1   6    0.39    0.17
   5   1   6    0.51    0.16
  -5   1  -6    0.27    0.16
  -5  -1  -6    0.22    0.14
  -5  -1  -6    0.28    0.17
   5  -1   6    0.33    0.14
  -3   1  -7    6.56    0.37
   3   1   7    7.31    0.34
  -3   1  -7    7.10    0.34
   3  -1   7    6.96    0.33
  -3  -1  -7    6.90    0.35
  -3  -1  -7    6.21    0.38
  -1   1  -8   13.69    0.49
  -1   1  -8   13.23    0.53
  -1  -1  -8   13.39    0.54
  -1  -1  -8   12.81    0.49
   1   1  -9    9.04    0.41
   1   1  -9    9.76    0.40
   1  -1  -9    9.11    0.41
   1  -1  -9    9.38    0.39
   3   1 -10   19.91    0.77
  -3   1  10   21.64    0.71
   3   1 -10   20.87    0.74
   3  -1 -10   21.73    0.74
   3  -1 -10   19.21    0.74
  -3  -1  10   20.23    0.71
   5   1 -11   -0.03    0.13
   5   1 -11    0.19    0.15
  -5  -1  11    0.01    0.13
   5  -1 -11    0.22    0.14
   5   2   6    1.99    0.27
  -5   2  -6    1.95    0.29
   5   2   6    2.04    0.26
   5  -2   6    2.02    0.24
  -5  -2  -6    2.01    0.28
  -5  -2  -6    1.99    0.31
   3   2   7    7.09    0.35
  -3   2  -7    7.83    0.40
  -3   2  -7    7.56    0.36
  -3  -2  -7    7.66    0.38
  -3  -2  -7    7.69    0.42
   3  -2   7    7.54    0.34
  -1   2  -8    6.91    0.35
  -1   2  -8    6.99    0.31
  -1  -2  -8    6.90    0.36
  -1  -2  -8    6.79    0.33
   1   2  -9    1.07    0.15
   1   2  -9    1.01    0.16
   1  -2  -9    1.14    0.16
   1  -2  -9    1.01    0.16
  -1  -2   9    1.04    0.14
   3   2 -10    5.38    0.32
   3   2 -10    5.15    0.34
  -3  -2  10    5.28    0.31
   3  -2 -10    5.24    0.31
   3  -2 -10    5.03    0.29
   5   2 -11    0.22    0.16
   5   2 -11    0.27    0.16
  -5  -2  11   -0.07    0.12
   5  -2 -11    0.23    0.14
   5   3   6    0.24    0.15
  -5   3  -6    0.21    0.15
   5   3   6    0.36    0.16
   5  -3   6    0.33    0.13
  -5  -3  -6    0.43    0.20
  -5  -3  -6    0.24    0.17
  -3   3  -7    0.89    0.14
   3   3   7    1.02    0.17
  -3   3  -7    0.83    0.17
  -3  -3  -7    0.91    0.18
  -3  -3  -7    0.95    0.19
   3  -3   7    1.01    0.14
   1   3   8   15.31    0.52
  -1   3  -8   14.69    0.57
  -1   3  -8   15.06    0.53
  -1  -3  -8   14.85    0.59
  -1  -3  -8   14.43    0.55
   1   3  -9    5.95    0.30
   1   3  -9    5.94    0.33
   1  -3  -9    6.28    0.32
   1  -3  -9    6.47    0.31
  -1  -3   9    6.28    0.30
   3   3 -10    4.75    0.34
   3   3 -10    4.69    0.30
  -3  -3  10    4.78    0.30
   3  -3 -10    5.20    0.30
   3  -3 -10    4.58    0.29
   5   3 -11    2.42    0.32
   5   3 -11    2.48    0.35
  -5  -3  11    2.51    0.30
   5  -3 -11    2.66    0.30
   5   4   6    0.82    0.21
   5   4   6    0.92    0.22
  -5   4  -6    0.79    0.19
  -5  -4  -6    1.09    0.24
  -5  -4  -6    0.63    0.22
   5  -4   6    0.68    0.15
  -3   4  -7    1.78    0.16
  -3   4  -7    2.11    0.24
   3   4   7    1.38    0.19
   3  -4   7    1.46    0.16
  -3  -4  -7    2.03    0.27
  -3  -4  -7    1.86    0.24
  -1   4  -8   11.34    0.48
  -1   4  -8   11.06    0.43
   1   4   8   11.31    0.43
  -1  -4  -8   11.54    0.50
  -1  -4  -8   11.63    0.47
   1  -4   8   11.13    0.43
   1   4  -9   37.56    1.23
   1   4  -9   39.56    1.18
   1  -4  -9   39.09    1.17
  -1  -4   9   39.10    1.16
   1  -4  -9   39.31    1.13
   1  -4  -9   37.78    1.20
   3   4 -10    1.49    0.24
   3   4 -10    1.82    0.24
   3  -4 -10    1.81    0.21
  -3  -4  10    1.51    0.22
   5   4 -11    2.66    0.36
   5   4 -11    3.57    0.35
   5  -4 -11    2.39    0.29
  -5  -4  11    2.67    0.32
   5   5   6    3.07    0.30
   5   5   6    2.88    0.34
  -5   5  -6    2.68    0.27
  -5  -5  -6    2.25    0.36
   5  -5   6    2.24    0.21
  -5  -5  -6    2.85    0.35
   3   5   7    0.94    0.18
  -3   5  -7    0.92    0.17
   3  -5   7    0.75    0.12
  -3  -5  -7    0.80    0.18
  -3  -5  -7    1.17    0.22
  -1   5  -8    1.44    0.14
  -1   5  -8    1.50    0.19
   1   5   8    1.78    0.19
  -1  -5  -8    1.83    0.22
   1  -5   8    1.42    0.14
  -1  -5  -8    1.67    0.20
   1   5  -9    5.31    0.33
   1   5  -9    5.18    0.29
   1  -5  -9    5.64    0.29
  -1  -5   9    5.79    0.29
   1  -5  -9    5.85    0.30
   3   5 -10    1.40    0.21
   3   5 -10    1.16    0.23
  -3  -5  10    1.11    0.19
   3  -5 -10    1.26    0.18
   5   5 -11    0.82    0.24
   5   5 -11    0.85    0.25
  -5  -5  11    1.31    0.25
   5  -5 -11    0.99    0.19
  -5   6  -6    0.39    0.15
   5   6   6    0.49    0.20
   5   6   6    0.55    0.20
   5  -6   6    0.51    0.13
  -5  -6  -6    0.61    0.23
  -5  -6  -6    0.37    0.20
   3   6   7    1.53    0.22
  -3   6  -7    1.54    0.20
   3  -6   7    1.53    0.14
  -3  -6  -7    1.44    0.16
  -3  -6  -7    1.60    0.25
  -3  -6  -7    1.69    0.26
  -1   6  -8    7.18    0.38
   1   6   8    6.84    0.33
  -1  -6  -8    7.68    0.38
  -1  -6  -8    7.79    0.39
   1   6  -9   11.11    0.53
   1   6  -9   11.53    0.48
  -1  -6   9   12.39    0.48
   1  -6  -9   11.37    0.46
   3   6 -10    0.38    0.15
   3   6 -10    0.16    0.14
  -3  -6  10    0.26    0.14
   3  -6 -10    0.36    0.12
   5   6 -11    0.06    0.19
   5   6 -11    0.04    0.16
   5  -6 -11    0.30    0.13
  -5  -6  11    0.20    0.18
   5   7   6    0.64    0.23
   5   7   6    0.46    0.20
  -5  -7  -6    0.13    0.22
  -5  -7  -6    0.57    0.22
   3   7   7    2.38    0.28
  -3   7  -7    2.21    0.21
  -3  -7  -7    2.05    0.18
   3  -7   7    1.92    0.15
  -3  -7  -7    2.41    0.30
  -3  -7  -7    2.13    0.29
   1   7   8    1.50    0.18
  -1   7  -8    1.47    0.20
  -1  -7  -8    1.82    0.22
   1   7  -9    5.86    0.37
   1  -7  -9    6.32    0.32
  -1  -7   9    6.27    0.32
   3   7 -10    1.11    0.20
   3   7 -10    1.04    0.24
   3  -7 -10    1.01    0.15
  -3  -7  10    0.72    0.17
   5   7 -11    0.13    0.19
   3   8   7    0.88    0.21
  -3   8  -7    1.02    0.17
  -3  -8  -7    1.11    0.23
  -3  -8  -7    1.25    0.18
  -1   8  -8    1.53    0.20
  -1  -8  -8    1.73    0.22
  -1  -8  -8    1.38    0.21
   1   8  -9    8.94    0.48
   1  -8  -9   10.02    0.42
  -1  -8   9    8.80    0.41
   3   8 -10    1.74    0.30
   3  -8 -10    1.47    0.15
  -3  -8  10    2.08    0.28
   3   9   7    0.48    0.19
  -3  -9  -7    0.28    0.14
  -3  -9  -7    0.89    0.23
  -1   9  -8    0.21    0.13
  -1  -9  -8    0.34    0.15
  -1  -9  -8    0.43    0.14
   1   9  -9    1.29    0.22
  -1  -9   9    0.80    0.16
   1  -9  -9    0.94    0.15
   3   9 -10    0.01    0.16
  -3  -9  10   -0.04    0.15
  -3 -10  -7    0.26    0.16
  -1  10  -8    0.80    0.18
  -1 -10  -8    1.09    0.21
  -1 -10  -8    0.78    0.20
   1  10  -9    0.25    0.16
  -1 -10   9    0.30    0.13
   1 -10  -9    0.38    0.19
  -3 -11  -7    0.57    0.20
   1  11   8    0.13    0.14
  -1 -11  -8    0.26    0.16
  -1 -11  -8    0.29    0.17
   1  11  -9    0.02    0.16
   1 -11  -9    0.04    0.17
  -1 -12  -8   -0.05    0.15
   1 -12  -9   -0.07    0.15
   6   0   6    2.13    0.30
  -6   0  -6    1.85    0.32
   4   0   7    1.00    0.17
  -4   0  -7    0.80    0.21
  -4   0  -7    0.69    0.16
  -2   0  -8    0.72    0.15
  -2   0  -8    0.67    0.14
   0   0  -9    0.83    0.14
   0   0  -9    0.76    0.14
   2   0 -10    2.61    0.23
  -2   0  10    2.54    0.19
   2   0 -10    2.92    0.22
   4   0 -11    0.08    0.12
  -4   0  11    0.06    0.12
   4   0 -11    0.11    0.14
   6   0 -12    0.27    0.19
   6   1   6    0.05    0.15
  -6   1  -6    0.07    0.16
   6  -1   6   -0.08    0.14
  -6  -1  -6    0.03    0.17
   4   1   7    1.71    0.23
  -4   1  -7    2.07    0.28
  -4   1  -7    2.26    0.26
  -4  -1  -7    1.97    0.25
  -4  -1  -7    1.79    0.26
   4  -1   7    1.74    0.22
  -2   1  -8    2.56    0.22
  -2   1  -8    2.70    0.20
   2   1   8    2.91    0.20
  -2  -1  -8    2.74    0.23
  -2  -1  -8    2.68    0.21
   0   1  -9    4.57    0.25
   0   1  -9    4.51    0.28
   0  -1  -9    4.94    0.29
   0  -1  -9    4.50    0.25
   2   1 -10   10.81    0.50
   2   1 -10   11.64    0.48
   2  -1 -10   11.88    0.47
  -2  -1  10   11.70    0.45
   2  -1 -10   10.81    0.50
   4   1 -11    4.32    0.33
   4   1 -11    4.31    0.31
  -4   1  11    4.16    0.28
   4  -1 -11    4.10    0.31
  -4  -1  11    4.17    0.30
   4  -1 -11    4.68    0.31
   6   1 -12    0.80    0.22
   6  -1 -12    0.83    0.22
   6   2   6    0.88    0.23
  -6   2  -6    0.72    0.21
   6   2   6    0.40    0.18
   6  -2   6    0.62    0.18
  -6  -2  -6    0.71    0.25
  -6  -2  -6    0.94    0.26
   4   2   7    1.56    0.21
  -4   2  -7    1.46    0.21
  -4   2  -7    1.53    0.23
  -4  -2  -7    1.41    0.23
  -4  -2  -7    1.09    0.23
   4  -2   7    1.67    0.21
   2   2   8   19.30    0.66
  -2   2  -8   19.43    0.72
  -2   2  -8   19.11    0.66
  -2  -2  -8   18.74    0.69
  -2  -2  -8   19.85    0.74
   0   2  -9   20.22    0.73
   0   2  -9   20.45    0.68
   0  -2  -9   20.26    0.73
   0  -2  -9   19.38    0.68
   2   2 -10    5.06    0.30
   2   2 -10    4.66    0.31
   2  -2 -10    5.51    0.30
  -2  -2  10    4.47    0.27
   2  -2 -10    5.13    0.31
   4   2 -11    7.90    0.46
   4   2 -11    8.53    0.45
  -4   2  11    7.84    0.38
  -4  -2  11    7.85    0.42
   4  -2 -11    7.43    0.42
   4  -2 -11    7.61    0.42
   6   2 -12    0.25    0.18
   6  -2 -12    0.21    0.18
   6   3   6    1.77    0.31
  -6   3  -6    2.04    0.30
   6   3   6    2.28    0.32
  -6  -3  -6    1.78    0.35
   6  -3   6    1.56    0.24
  -6  -3  -6    1.86    0.32
  -4   3  -7   -0.03    0.11
   4   3   7    0.19    0.13
  -4  -3  -7    0.16    0.13
   4  -3   7    0.06    0.10
  -4  -3  -7    0.02    0.14
   2   3   8    0.35    0.11
  -2   3  -8    0.26    0.10
  -2   3  -8    0.21    0.11
  -2  -3  -8    0.26    0.13
  -2  -3  -8    0.28    0.12
   0   3  -9    1.13    0.17
   0   3  -9    1.36    0.17
   0  -3  -9    1.22    0.16
   0  -3  -9    1.19    0.18
   2   3 -10    7.08    0.40
   2   3 -10    7.37    0.37
   2  -3 -10    7.51    0.37
  -2  -3  10    7.28    0.35
   2  -3 -10    7.21    0.35
   4   3 -11    3.01    0.28
   4   3 -11    3.42    0.32
  -4  -3  11    3.49    0.28
   4  -3 -11    3.00    0.26
   6   3 -12   -0.08    0.18
   6  -3 -12    0.23    0.18
  -6  -3  12    0.45    0.19
   6   4   6    0.32    0.19
  -6   4  -6    0.36    0.18
   6   4   6    0.63    0.24
  -6  -4  -6    0.63    0.26
   6  -4   6    0.55    0.18
  -6  -4  -6    0.75    0.24
   4   4   7    0.47    0.16
  -4   4  -7    0.34    0.14
   4  -4   7    0.38    0.11
  -4  -4  -7    0.28    0.17
  -4  -4  -7    0.33    0.16
   2   4   8    4.55    0.27
  -2   4  -8    4.19    0.29
  -2   4  -8    4.50    0.25
  -2  -4  -8    4.26    0.28
   2  -4   8    4.87    0.25
  -2  -4  -8    4.45    0.31
   0   4  -9    3.95    0.27
   0   4  -9    3.95    0.24
   0  -4  -9    4.27    0.27
   0  -4  -9    4.31    0.25
   2   4 -10    6.82    0.36
   2   4 -10    6.09    0.38
   2  -4 -10    6.63    0.34
  -2  -4  10    6.22    0.33
   2  -4 -10    6.38    0.34
   4   4 -11    0.56    0.20
   4   4 -11    0.37    0.16
   4  -4 -11    0.47    0.15
  -4  -4  11    0.49    0.17
   6   4 -12    0.60    0.25
  -6  -4  12    0.13    0.19
   6   5   6    0.47    0.23
  -6   5  -6    0.52    0.20
   6   5   6    0.30    0.20
  -6  -5  -6    0.42    0.26
  -6  -5  -6    0.03    0.20
   6  -5   6    0.46    0.15
  -4   5  -7    0.37    0.15
   4   5   7    0.27    0.14
   4  -5   7    0.33    0.11
  -4  -5  -7    0.54    0.20
  -4  -5  -7    0.37    0.18
  -2   5  -8    5.52    0.32
  -2   5  -8    5.64    0.28
   2   5   8    5.65    0.31
  -2  -5  -8    5.29    0.33
  -2  -5  -8    5.74    0.37
   0   5  -9    7.72    0.35
   0   5  -9    7.18    0.38
   0   5   9    6.66    0.31
   0  -5  -9    7.69    0.39
   0  -5  -9    7.34    0.35
   2   5 -10    3.36    0.29
   2   5 -10    3.35    0.27
  -2  -5  10    3.07    0.24
   2  -5 -10    3.26    0.23
   4   5 -11    0.74    0.19
   4   5 -11    0.79    0.22
  -4  -5  11    0.95    0.21
   4  -5 -11    0.88    0.17
  -6   6  -6    0.17    0.17
   4   6   7    0.49    0.18
   4   6   7    0.66    0.19
  -4   6  -7    0.56    0.16
  -4  -6  -7    0.44    0.20
   4  -6   7    0.71    0.13
  -4  -6  -7    0.64    0.20
  -2   6  -8    0.59    0.14
   2   6   8    0.91    0.16
  -2  -6  -8    0.67    0.16
  -2  -6  -8    0.73    0.13
  -2  -6  -8    0.76    0.18
   0   6  -9   17.67    0.63
   0   6   9   17.47    0.60
   0   6  -9   17.08    0.68
   0  -6  -9   17.29    0.65
   0  -6  -9   18.20    0.65
   2   6 -10    1.52    0.21
   2   6 -10    1.58    0.24
   2  -6 -10    1.30    0.18
  -2  -6  10    1.48    0.20
   4   6 -11    0.80    0.21
   4   6 -11    0.85    0.25
  -4  -6  11    0.57    0.19
   4  -6 -11    1.11    0.18
   4   7   7    0.77    0.22
  -4   7  -7    1.03    0.19
   4   7   7    0.59    0.20
   4  -7   7    0.79    0.12
  -4  -7  -7    0.77    0.23
  -4  -7  -7    0.75    0.22
  -2   7  -8    0.42    0.13
   2   7   8    0.44    0.14
  -2  -7  -8    0.46    0.13
  -2  -7  -8    0.18    0.13
  -2  -7  -8    0.43    0.17
   0   7  -9    2.03    0.25
   0  -7  -9    2.04    0.23
   2   7 -10    2.38    0.30
   2   7 -10    2.60    0.25
   2  -7 -10    2.42    0.21
  -2  -7  10    2.89    0.24
   4   7 -11    0.30    0.16
   4   7 -11   -0.04    0.16
   4  -7 -11    0.21    0.11
  -4  -7  11    0.33    0.17
   4   8   7    0.43    0.19
  -4  -8  -7    0.51    0.20
  -2   8  -8    1.42    0.20
  -2  -8  -8    1.78    0.26
  -2  -8  -8    1.74    0.23
   0   8  -9    2.40    0.24
   0  -8  -9    2.52    0.22
   2   8 -10    0.64    0.21
  -2  -8  10    0.81    0.19
   2  -8 -10    0.53    0.13
  -2   9  -8    0.12    0.11
  -2  -9  -8    0.15    0.13
  -2  -9  -8    0.00    0.14
   0   9  -9    0.07    0.13
   0  -9  -9    0.24    0.15
   0  -9  -9   -0.06    0.10
   2   9 -10    0.44    0.20
  -2  -9  10    0.12    0.13
   2  10   8    0.45    0.20
  -2 -10  -8    0.46    0.18
  -2 -10  -8    0.31    0.18
   0  10  -9    0.79    0.20
   0 -10  -9    0.92    0.22
   0 -10  -9    0.86    0.18
   2  10 -10    0.27    0.20
  -2 -10  10    0.04    0.15
  -2 -11  -8    0.13    0.17
   0  11  -9    0.44    0.18
   0 -11  -9    0.27    0.20
   2 -11 -10    0.11    0.18
   0 -12  -9    0.01    0.16
   5   0   7    0.16    0.13
  -5   0  -7    0.05    0.14
   5   0   7    0.11    0.12
  -5   0  -7   -0.10    0.12
  -3   0  -8   18.09    0.68
   3   0   8   19.72    0.67
  -3   0  -8   18.71    0.75
  -1   0  -9    7.31    0.35
  -1   0  -9    7.42    0.38
   1   0 -10    0.21    0.10
   1   0 -10    0.18    0.10
   3   0 -11   19.29    0.77
   3   0 -11   21.14    0.76
  -3   0  11   21.26    0.73
  -5   0  12    0.47    0.16
   5   0 -12    0.22    0.15
   5   1   7    0.11    0.15
   5   1   7    0.14    0.15
  -5   1  -7    0.42    0.18
  -5  -1  -7   -0.03    0.16
  -5  -1  -7    0.16    0.15
   5  -1   7    0.15    0.12
   3   1   8    3.82    0.26
  -3   1  -8    5.05    0.30
  -3   1  -8    5.01    0.33
  -3  -1  -8    5.07    0.34
   3  -1   8    3.81    0.25
  -3  -1  -8    4.83    0.30
  -1   1  -9    4.28    0.25
  -1   1  -9    4.60    0.29
  -1  -1  -9    4.85    0.30
  -1  -1  -9    4.16    0.26
   1   1 -10    2.96    0.22
   1   1 -10    2.76    0.22
   1  -1 -10    2.91    0.21
   1  -1 -10    3.00    0.23
   3   1 -11    4.38    0.32
   3   1 -11    4.32    0.30
  -3   1  11    3.99    0.26
   3  -1 -11    4.17    0.28
  -3  -1  11    4.40    0.28
   3  -1 -11    4.01    0.31
   5   1 -12    0.49    0.18
   5   1 -12    0.48    0.18
   5  -1 -12    0.20    0.15
  -5  -1  12    0.57    0.17
  -5   2  -7    1.92    0.30
   5   2   7    2.41    0.31
   5   2   7    1.98    0.28
  -5  -2  -7    1.94    0.31
   5  -2   7    1.98    0.24
  -5  -2  -7    2.61    0.32
  -3   2  -8    6.20    0.33
  -3   2  -8    6.19    0.37
   3   2   8    5.94    0.33
  -3  -2  -8    6.12    0.38
   3  -2   8    6.47    0.32
  -3  -2  -8    6.31    0.36
  -1   2  -9    3.12    0.24
  -1   2  -9    2.76    0.20
  -1  -2  -9    3.09    0.24
  -1  -2  -9    2.90    0.22
   1   2 -10    9.36    0.44
   1   2 -10    9.57    0.41
   1  -2 -10    9.22    0.44
   1  -2 -10    9.36    0.41
   3   2 -11    2.05    0.26
   3   2 -11    2.13    0.25
  -3  -2  11    1.52    0.21
   3  -2 -11    1.69    0.22
   3  -2 -11    1.70    0.22
   5   2 -12    0.58    0.19
   5   2 -12    0.61    0.21
  -5  -2  12    0.56    0.20
   5  -2 -12    0.40    0.17
   5   3   7    0.38    0.17
  -5   3  -7    0.56    0.20
   5   3   7    0.30    0.17
  -5  -3  -7    0.27    0.17
   5  -3   7    0.47    0.15
  -5  -3  -7    0.48    0.21
   3   3   8    1.08    0.17
  -3   3  -8    1.77    0.23
  -3   3  -8    1.59    0.16
  -3  -3  -8    1.42    0.23
  -3  -3  -8    1.77    0.24
   3  -3   8    1.09    0.15
   1   3   9    8.33    0.35
  -1   3  -9    8.20    0.37
  -1   3  -9    8.27    0.40
  -1  -3  -9    8.34    0.42
  -1  -3  -9    7.92    0.38
   1   3 -10    0.29    0.13
   1   3 -10    0.35    0.13
   1  -3 -10    0.56    0.15
   1  -3 -10    0.50    0.13
   3   3 -11    0.57    0.17
   3   3 -11    0.30    0.15
   3  -3 -11    0.25    0.12
  -3  -3  11    0.48    0.15
   3  -3 -11    0.22    0.12
   5   3 -12    0.31    0.19
   5   3 -12    0.15    0.16
   5  -3 -12    0.42    0.16
  -5  -3  12    0.37    0.19
  -5   4  -7    0.70    0.20
   5   4   7    0.61    0.20
   5   4   7    0.98    0.22
  -5  -4  -7    0.71    0.22
  -5  -4  -7    0.76    0.23
   5  -4   7    0.74    0.16
  -3   4  -8    0.82    0.17
   3   4   8    0.63    0.16
  -3  -4  -8    0.60    0.18
  -3  -4  -8    0.71    0.18
   3  -4   8    0.56    0.13
  -1   4  -9   18.59    0.64
  -1   4  -9   17.90    0.70
   1   4   9   18.08    0.63
  -1  -4  -9   18.27    0.68
  -1  -4  -9   18.54    0.72
   1   4 -10    7.77    0.41
   1   4 -10    7.63    0.37
   1  -4 -10    7.39    0.38
   1  -4 -10    7.72    0.37
  -1  -4  10    8.42    0.37
   3   4 -11    7.61    0.42
   3   4 -11    7.86    0.47
   3  -4 -11    7.66    0.39
  -3  -4  11    7.82    0.40
   5   4 -12    0.30    0.18
   5   4 -12    0.56    0.22
  -5  -4  12    0.10    0.16
   5  -4 -12    0.27    0.16
  -5   5  -7    1.03    0.22
   5   5   7    0.77    0.21
   5   5   7    0.76    0.22
  -5  -5  -7    1.06    0.26
  -5  -5  -7    1.20    0.27
   5  -5   7    0.87    0.16
   3   5   8    0.81    0.18
  -3   5  -8    1.18    0.20
  -3  -5  -8    1.21    0.22
   3  -5   8    1.05    0.14
  -3  -5  -8    1.06    0.22
  -1   5  -9    2.83    0.20
  -1   5  -9    2.92    0.24
   1   5   9    2.72    0.20
  -1  -5  -9    3.30    0.25
  -1  -5  -9    2.92    0.25
   1   5 -10   23.08    0.88
   1   5 -10   24.41    0.84
   1  -5 -10   25.83    0.84
   1  -5 -10   24.45    0.85
  -1  -5  10   25.44    0.82
   3   5 -11    0.44    0.17
   3   5 -11    0.33    0.16
  -3  -5  11    0.27    0.13
   3  -5 -11    0.28    0.12
   5   5 -12    0.53    0.23
   5   5 -12    0.24    0.18
  -5  -5  12    0.41    0.19
   5  -5 -12    0.33    0.15
   5   6   7    0.10    0.17
   5   6   7   -0.05    0.16
  -5   6  -7    0.12    0.14
  -5  -6  -7    0.14    0.19
   5  -6   7    0.13    0.11
  -5  -6  -7    0.20    0.19
  -3   6  -8    0.36    0.14
   3   6   8    0.54    0.16
  -3  -6  -8    0.49    0.19
   3  -6   8    0.51    0.11
  -3  -6  -8    0.40    0.17
  -1   6  -9    3.32    0.26
   1   6   9    3.00    0.22
  -1  -6  -9    3.22    0.27
  -1  -6  -9    3.33    0.26
   1   6 -10    0.49    0.16
   1   6 -10    0.68    0.15
   1  -6 -10    0.73    0.15
  -1  -6  10    0.42    0.14
   3   6 -11    0.77    0.21
   3   6 -11    0.53    0.17
  -3  -6  11    0.36    0.16
   3  -6 -11    0.43    0.13
   5   6 -12    0.49    0.22
   5   6 -12    0.20    0.23
  -5  -6  12    0.23    0.20
   5  -6 -12    0.08    0.12
  -5   7  -7    0.63    0.18
   5   7   7    0.74    0.24
   5   7   7    0.83    0.25
  -5  -7  -7    0.40    0.22
   3   7   8    1.23    0.21
  -3   7  -8    0.97    0.18
  -3  -7  -8    1.11    0.23
  -3  -7  -8    1.04    0.23
   3  -7   8    0.99    0.14
  -1   7  -9    0.26    0.12
  -1  -7  -9    0.24    0.13
   1   7 -10    1.57    0.24
   1  -7 -10    1.64    0.20
  -1  -7  10    1.65    0.21
   3   7 -11    0.26    0.18
   3   7 -11    0.34    0.16
  -3  -7  11    0.22    0.14
   3  -7 -11    0.42    0.13
   5   7 -12    1.14    0.29
  -3   8  -8    1.56    0.21
   3  -8   8    1.35    0.13
  -3  -8  -8    1.36    0.25
  -1   8  -9    1.25    0.21
  -1  -8  -9    1.34    0.22
  -1  -8  -9    1.62    0.23
   1   8 -10    1.04    0.22
   1  -8 -10    1.37    0.19
  -1  -8  10    1.36    0.20
   3   8 -11    0.06    0.16
   3  -8 -11   -0.01    0.08
  -3  -8  11   -0.18    0.12
   3   9   8   -0.12    0.14
  -3  -9  -8    0.02    0.17
  -1   9  -9    0.08    0.12
  -1  -9  -9    0.29    0.15
  -1  -9  -9    0.22    0.13
   1   9 -10   -0.16    0.12
   1  -9 -10    0.08    0.10
  -3  -9  11    0.24    0.18
  -1  10  -9    0.28    0.15
  -1 -10  -9    0.18    0.16
  -1 -10  -9    0.36    0.18
   1  10 -10    0.22    0.16
   1 -10 -10    0.24    0.17
  -1 -11  -9    0.26    0.17
  -1 -11  -9    0.06    0.16
   1 -11 -10    0.34    0.20
  -6   0  -7    0.97    0.26
   6   0   7    0.93    0.23
  -4   0  -8    0.09    0.13
   4   0   8    0.00    0.11
  -4   0  -8   -0.01    0.12
  -2   0  -9    0.87    0.17
  -2   0  -9    1.13    0.17
   0   0 -10   15.45    0.62
   0   0 -10   15.42    0.57
   2   0 -11    0.08    0.11
   2   0 -11    0.18    0.12
  -4   0  12    0.58    0.15
   4   0 -12    0.42    0.16
   4   0 -12    0.31    0.16
   6   1   7   -0.13    0.16
  -6   1  -7    0.11    0.18
   6  -1   7   -0.03    0.14
  -6  -1  -7    0.08    0.19
  -4   1  -8    1.93    0.28
   4   1   8    2.13    0.25
  -4   1  -8    2.32    0.27
  -4  -1  -8    2.33    0.28
  -4  -1  -8    2.33    0.31
   4  -1   8    2.45    0.26
   2   1   9    8.37    0.38
  -2   1  -9    9.04    0.40
  -2   1  -9    8.59    0.44
  -2  -1  -9    9.06    0.42
  -2  -1  -9    8.86    0.45
   0   1 -10    5.52    0.30
   0   1 -10    6.20    0.35
   0  -1 -10    5.90    0.34
   0  -1 -10    6.07    0.32
   2   1 -11   14.89    0.59
   2   1 -11   14.51    0.62
   2  -1 -11   15.53    0.63
  -2  -1  11   14.88    0.56
   2  -1 -11   14.56    0.58
   4   1 -12    2.29    0.28
   4   1 -12    1.78    0.26
  -4   1  12    1.61    0.21
   4  -1 -12    1.64    0.24
   4  -1 -12    1.64    0.25
  -4  -1  12    2.44    0.28
   6   2   7    0.39    0.19
  -6   2  -7    0.30    0.19
  -6  -2  -7    0.66    0.22
  -6  -2  -7    0.46    0.24
   6  -2   7    0.48    0.18
   4   2   8    2.47    0.24
  -4   2  -8    2.38    0.23
  -4   2  -8    2.56    0.31
  -4  -2  -8    2.44    0.33
   4  -2   8    2.46    0.22
  -4  -2  -8    2.45    0.25
  -2   2  -9    8.90    0.40
  -2   2  -9    8.64    0.45
   2   2   9    8.87    0.39
  -2  -2  -9    9.11    0.42
  -2  -2  -9    9.25    0.47
   0   2 -10   16.23    0.60
   0   2 -10   16.48    0.65
   0  -2 -10   16.67    0.66
   0  -2 -10   17.19    0.63
   2   2 -11    8.96    0.47
   2   2 -11    9.38    0.44
   2  -2 -11    9.80    0.47
   2  -2 -11    9.35    0.43
  -2  -2  11    9.29    0.41
   4   2 -12    0.29    0.16
   4   2 -12   -0.05    0.13
   4  -2 -12    0.26    0.13
  -4  -2  12    0.32    0.14
  -6   3  -7    0.37    0.20
   6   3   7    0.12    0.19
   6   3   7    0.07    0.16
   6  -3   7    0.32    0.17
  -6  -3  -7    0.09    0.21
  -6  -3  -7    0.30    0.20
   4   3   8    3.31    0.27
  -4   3  -8    2.57    0.28
  -4  -3  -8    3.26    0.32
   4  -3   8    2.89    0.23
  -4  -3  -8    3.07    0.34
   2   3   9    4.14    0.26
  -2   3  -9    3.74    0.29
  -2   3  -9    4.09    0.25
  -2  -3  -9    4.00    0.28
  -2  -3  -9    4.35    0.31
   0   3 -10   37.47    1.21
   0   3 -10   37.11    1.14
   0  -3 -10   35.09    1.14
   0  -3 -10   37.23    1.20
   2   3 -11    2.86    0.27
   2   3 -11    3.06    0.25
  -2  -3  11    2.98    0.23
   2  -3 -11    2.62    0.23
   2  -3 -11    2.85    0.24
   4   3 -12    1.35    0.24
   4   3 -12    1.14    0.24
  -4  -3  12    1.34    0.22
   4  -3 -12    1.46    0.22
  -6  -3  13    0.47    0.22
   6   4   7    0.06    0.18
  -6   4  -7    0.24    0.19
   6   4   7    0.23    0.20
  -6  -4  -7    0.53    0.26
  -6  -4  -7    0.49    0.23
   6  -4   7    0.28    0.16
   4   4   8    2.11    0.27
  -4   4  -8    1.81    0.25
   4  -4   8    1.84    0.19
  -4  -4  -8    2.10    0.30
  -4  -4  -8    2.11    0.31
  -2   4  -9    8.65    0.44
   2   4   9    9.13    0.41
  -2   4  -9    8.73    0.39
  -2  -4  -9    8.94    0.44
  -2  -4  -9    8.83    0.47
   0   4 -10   18.57    0.66
   0   4 -10   18.23    0.71
   0  -4 -10   18.41    0.71
   0  -4 -10   18.74    0.68
   2   4 -11    2.42    0.23
   2   4 -11    2.38    0.29
  -2  -4  11    2.15    0.21
   2  -4 -11    2.28    0.24
   2  -4 -11    2.03    0.21
   4   4 -12    0.97    0.23
   4   4 -12    1.23    0.24
  -4  -4  12    1.13    0.22
   4  -4 -12    1.06    0.19
   6   4 -13    0.68    0.32
   6   5   7    0.42    0.23
   6  -5   7    0.27    0.15
  -4   5  -8    0.56    0.17
   4   5   8    0.59    0.19
  -4  -5  -8    0.96    0.24
  -4  -5  -8    0.68    0.20
   4  -5   8    0.81    0.15
  -2   5  -9    2.03    0.24
   2   5   9    2.17    0.20
  -2  -5  -9    1.97    0.26
  -2  -5  -9    2.37    0.30
   0   5 -10    4.61    0.28
   0   5 -10    4.23    0.31
   0   5  10    4.09    0.24
   0  -5 -10    4.23    0.29
   0  -5 -10    4.49    0.30
   2   5 -11    0.65    0.18
   2   5 -11    0.45    0.16
   2  -5 -11    0.48    0.14
  -2  -5  11    0.43    0.14
   4   5 -12    2.33    0.33
   4   5 -12    2.63    0.33
  -4  -5  12    2.36    0.30
   4  -5 -12    2.69    0.26
   4   6   8    0.88    0.20
  -4   6  -8    0.78    0.19
  -4  -6  -8    0.64    0.25
  -4  -6  -8    0.80    0.22
   4  -6   8    0.91    0.15
   2   6   9    0.66    0.17
  -2   6  -9    0.65    0.16
  -2  -6  -9    0.40    0.16
  -2  -6  -9    0.77    0.18
   0   6  10   18.55    0.64
   0   6 -10   17.67    0.72
   0   6 -10   19.10    0.67
   0  -6 -10   18.87    0.69
   0  -6 -10   17.86    0.70
   2   6 -11    3.97    0.29
   2   6 -11    4.32    0.34
  -2  -6  11    3.92    0.29
   2  -6 -11    4.15    0.28
   4   6 -12    0.45    0.21
   4   6 -12    0.63    0.22
   4  -6 -12    0.71    0.16
  -4  -6  12    0.62    0.20
  -4   7  -8    0.12    0.13
   4   7   8    0.22    0.18
   4   7   8    0.52    0.20
  -4  -7  -8    0.30    0.19
  -4  -7  -8    0.17    0.18
   4  -7   8    0.30    0.10
   2   7   9    0.76    0.17
  -2   7  -9    0.73    0.16
  -2  -7  -9    0.86    0.16
  -2  -7  -9    1.03    0.21
   0   7 -10    2.53    0.25
   0  -7 -10    2.77    0.24
   2   7 -11    0.25    0.16
   2  -7 -11    0.14    0.11
  -2  -7  11   -0.02    0.11
   4   7 -12    0.06    0.19
   4   7 -12    0.30    0.22
  -4  -7  12    0.14    0.17
   4  -7 -12    0.12    0.11
   4   8   8    0.31    0.19
  -4  -8  -8    0.35    0.21
  -2   8  -9    0.48    0.16
  -2  -8  -9    0.56    0.18
  -2  -8  -9    0.47    0.16
   0   8 -10    3.19    0.28
   0  -8 -10    3.03    0.25
   2   8 -11    0.34    0.20
  -2  -8  11    0.61    0.16
   2  -8 -11    0.37    0.13
  -2   9  -9    0.51    0.16
  -2  -9  -9    0.59    0.18
  -2  -9  -9    0.62    0.19
   0   9 -10    0.47    0.17
   0  -9 -10    0.76    0.17
   2   9 -11    0.68    0.23
   2  -9 -11    0.72    0.15
  -2  -9  11    0.59    0.18
  -2 -10  -9    0.28    0.18
  -2 -10  -9    0.31    0.19
   0  10 -10    0.27    0.16
   0 -10 -10    0.10    0.16
   0 -10 -10    0.24    0.13
  -2 -11  -9    0.37    0.20
   0 -11 -10    0.13    0.16
   2 -11 -11    0.24    0.19
   5   0   8    0.43    0.15
   5   0   8    0.20    0.13
  -5   0  -8    0.49    0.18
  -5   0  -8    0.30    0.18
  -3   0  -9   14.02    0.58
   3   0   9   13.08    0.54
  -3   0  -9   14.45    0.63
  -1   0 -10   23.21    0.80
  -1   0 -10   23.48    0.86
   1   0 -11    1.92    0.22
   1   0 -11    2.10    0.25
  -3   0  12    1.10    0.18
   3   0 -12    0.92    0.19
   3   0 -12    0.94    0.19
   5   0 -13    1.45    0.26
   5   1   8   -0.02    0.12
  -5   1  -8    0.00    0.14
   5   1   8    0.06    0.13
  -5  -1  -8    0.11    0.16
   5  -1   8    0.01    0.12
  -5  -1  -8   -0.02    0.14
  -3   1  -9    4.67    0.30
  -3   1  -9    4.80    0.34
   3   1   9    4.18    0.28
   3  -1   9    4.24    0.27
  -3  -1  -9    4.42    0.30
  -3  -1  -9    4.51    0.33
  -1   1 -10    9.82    0.42
  -1   1 -10    9.41    0.46
  -1  -1 -10    9.23    0.47
  -1  -1 -10    9.63    0.43
   1   1 -11    1.05    0.18
   1   1 -11    0.84    0.18
   1  -1 -11    0.92    0.17
   1  -1 -11    0.96    0.18
   3   1 -12    4.79    0.34
   3   1 -12    5.09    0.33
  -3  -1  12    4.10    0.29
   3  -1 -12    4.76    0.33
   3  -1 -12    4.29    0.32
   5   1 -13    0.14    0.16
   5   1 -13   -0.12    0.13
  -5  -1  13    0.07    0.14
   5  -1 -13    0.11    0.15
   5   2   8    0.15    0.14
  -5   2  -8    0.01    0.14
   5   2   8    0.23    0.15
  -5  -2  -8    0.06    0.15
   5  -2   8    0.06    0.11
  -5  -2  -8    0.17    0.18
  -3   2  -9    4.86    0.30
   3   2   9    5.24    0.31
  -3   2  -9    4.89    0.34
  -3  -2  -9    4.74    0.32
   3  -2   9    5.55    0.30
  -3  -2  -9    5.20    0.37
  -1   2 -10   12.17    0.49
  -1   2 -10   12.43    0.55
  -1  -2 -10   12.24    0.56
  -1  -2 -10   12.26    0.51
   1   2 -11    0.70    0.16
   1   2 -11    0.61    0.15
   1  -2 -11    0.51    0.15
   1  -2 -11    0.60    0.15
   3   2 -12    0.84    0.18
   3   2 -12    0.86    0.19
   3  -2 -12    0.85    0.18
   3  -2 -12    0.97    0.19
  -3  -2  12    0.84    0.18
   5   2 -13    0.90    0.24
   5   2 -13    1.55    0.27
  -5  -2  13    1.22    0.24
   5  -2 -13    1.18    0.24
   5   3   8    1.60    0.27
  -5   3  -8    1.43    0.27
   5   3   8    1.63    0.27
   5  -3   8    1.61    0.22
  -5  -3  -8    1.66    0.29
  -5  -3  -8    1.19    0.28
  -3   3  -9    1.06    0.22
   3   3   9    1.20    0.19
  -3   3  -9    1.49    0.20
   3  -3   9    1.48    0.18
  -3  -3  -9    1.57    0.26
  -3  -3  -9    1.31    0.22
  -1   3 -10   12.44    0.50
  -1   3 -10   12.63    0.56
  -1  -3 -10   13.40    0.58
  -1  -3 -10   12.93    0.53
   1   3 -11   13.70    0.55
   1   3 -11   13.15    0.59
   1  -3 -11   14.11    0.56
   1  -3 -11   13.78    0.58
   3   3 -12    7.56    0.43
   3   3 -12    6.60    0.43
   3  -3 -12    8.03    0.41
  -3  -3  12    7.22    0.39
   3  -3 -12    7.19    0.41
   5   3 -13   -0.04    0.14
   5   3 -13    0.13    0.17
   5  -3 -13   -0.05    0.12
  -5  -3  13   -0.02    0.15
  -5   4  -8    1.52    0.27
   5   4   8    2.15    0.31
   5   4   8    1.80    0.29
  -5  -4  -8    1.88    0.31
   5  -4   8    2.06    0.24
  -5  -4  -8    1.58    0.31
  -3   4  -9    3.33    0.27
   3   4   9    2.55    0.24
  -3  -4  -9    3.03    0.27
  -3  -4  -9    2.74    0.29
   3  -4   9    2.59    0.21
  -1   4 -10    5.44    0.35
   1   4  10    5.42    0.30
  -1   4 -10    5.59    0.30
  -1  -4 -10    5.69    0.33
  -1  -4 -10    5.58    0.35
   1   4 -11   13.11    0.59
   1   4 -11   14.41    0.57
   1  -4 -11   13.64    0.58
   1  -4 -11   13.10    0.55
   3   4 -12    0.46    0.18
   3   4 -12    0.89    0.20
   3  -4 -12    0.52    0.16
  -3  -4  12    0.72    0.19
   5   4 -13    1.15    0.28
   5   4 -13    1.21    0.27
  -5  -4  13    1.43    0.27
   5  -4 -13    1.18    0.24
   5   5   8    0.31    0.19
  -5   5  -8    0.36    0.17
   5   5   8    0.17    0.18
   5  -5   8    0.21    0.13
  -5  -5  -8    0.26    0.21
  -5  -5  -8    0.13    0.18
   3   5   9    0.89    0.18
  -3   5  -9    0.74    0.19
   3  -5   9    0.72    0.14
  -3  -5  -9    0.58    0.20
  -3  -5  -9    0.85    0.21
   1   5  10    1.83    0.21
  -1   5 -10    1.78    0.24
  -1   5 -10    1.64    0.20
  -1  -5 -10    1.72    0.24
  -1  -5 -10    1.67    0.23
   1   5 -11    6.14    0.39
   1   5 -11    6.68    0.36
   1  -5 -11    6.55    0.37
   1  -5 -11    6.44    0.36
   3   5 -12    0.34    0.18
   3   5 -12    0.27    0.15
   3  -5 -12    0.12    0.12
  -3  -5  12    0.08    0.14
   5   5 -13    0.59    0.24
   5   5 -13    0.74    0.28
   5  -5 -13    0.57    0.19
  -5  -5  13    0.45    0.21
   5   6   8    1.50    0.33
  -5   6  -8    1.85    0.27
   5   6   8    1.72    0.30
   5  -6   8    1.65    0.20
  -5  -6  -8    1.88    0.35
  -5  -6  -8    1.55    0.32
  -3   6  -9    1.99    0.26
   3   6   9    2.21    0.27
  -3  -6  -9    2.09    0.31
  -3  -6  -9    1.74    0.27
   3  -6   9    1.69    0.17
  -1   6 -10    0.52    0.15
   1   6  10    0.64    0.14
  -1  -6 -10    0.55    0.16
  -1  -6 -10    0.43    0.15
   1   6 -11    3.67    0.31
   1   6 -11    3.87    0.28
   1  -6 -11    4.08    0.28
   3   6 -12    0.28    0.17
   3   6 -12    0.33    0.17
   3  -6 -12    0.48    0.15
  -3  -6  12    0.42    0.16
   5   6 -13    0.68    0.24
   5  -6 -13    0.17    0.16
   5   7   8    1.28    0.29
  -5   7  -8    1.04    0.22
  -3   7  -9    0.28    0.15
   3   7   9    0.41    0.16
   3  -7   9    0.48    0.12
  -3  -7  -9    0.47    0.19
  -1   7 -10    0.14    0.11
  -1  -7 -10    0.41    0.16
   1   7 -11    1.74    0.26
   1  -7 -11    1.57    0.22
   3   7 -12    0.18    0.17
  -3  -7  12    0.48    0.18
   3  -7 -12    0.27    0.12
  -3   8  -9    0.00    0.12
  -3  -8  -9    0.16    0.17
   3  -8   9    0.09    0.09
  -1   8 -10    4.13    0.32
  -1  -8 -10    3.89    0.31
   1   8 -11    0.13    0.15
   1  -8 -11    0.22    0.12
   3   8 -12    0.84    0.25
  -3  -8  12    0.55    0.20
   3  -8 -12    0.62    0.14
  -1   9 -10    0.57    0.18
  -1  -9 -10    0.48    0.17
  -1  -9 -10    0.26    0.15
   1   9 -11    0.24    0.16
   1  -9 -11    0.18    0.12
  -1  10 -10    0.82    0.20
  -1 -10 -10    1.21    0.24
  -1 -10 -10    1.23    0.24
   1  10 -11    0.08    0.18
   1 -10 -11    0.27    0.13
   1 -10 -11    0.15    0.17
  -1 -11 -10    0.98    0.24
   1 -11 -11    0.41    0.21
   6   0   8   -0.18    0.13
  -6   0  -8    0.18    0.19
  -4   0  -9    4.03    0.30
  -4   0  -9    3.73    0.34
   4   0   9    4.06    0.29
  -2   0 -10    0.99    0.20
  -2   0 -10    1.19    0.19
   0   0 -11    6.10    0.37
   0   0 -11    5.84    0.33
   2   0 -12    2.70    0.26
   4   0 -13    0.30    0.17
   4   0 -13    0.42    0.17
  -4   0  13    0.46    0.15
  -6   1  -8    0.33    0.23
   6   1   8   -0.03    0.15
  -6  -1  -8    0.23    0.21
   6  -1   8    0.00    0.16
   4   1   9    1.45    0.23
  -4   1  -9    0.89    0.19
  -4   1  -9    0.94    0.22
   4  -1   9    1.07    0.19
  -4  -1  -9    1.13    0.21
  -4  -1  -9    1.08    0.24
  -2   1 -10    8.99    0.43
   2   1  10    8.91    0.40
  -2   1 -10    8.87    0.47
  -2  -1 -10    8.61    0.43
  -2  -1 -10    9.04    0.48
   0   1 -11    8.04    0.39
   0   1 -11    8.41    0.44
   0  -1 -11    7.43    0.38
   0  -1 -11    7.77    0.42
   2   1 -12    4.23    0.29
   2   1 -12    2.78    0.27
   2  -1 -12    3.44    0.26
   2  -1 -12    3.38    0.30
   4   1 -13    0.38    0.18
   4   1 -13    0.00    0.13
   4  -1 -13    0.51    0.17
  -4  -1  13    0.45    0.16
   4  -1 -13    0.26    0.16
   6   2   8    0.43    0.22
  -6   2  -8    0.23    0.21
  -6  -2  -8    0.16    0.22
   6  -2   8    0.20    0.16
  -4   2  -9    2.00    0.28
   4   2   9    2.81    0.27
  -4  -2  -9    2.70    0.31
   4  -2   9    2.40    0.22
  -4  -2  -9    2.23    0.32
   2   2  10    9.94    0.43
  -2   2 -10    9.34    0.49
  -2   2 -10    9.16    0.43
  -2  -2 -10    8.98    0.44
  -2  -2 -10    9.39    0.49
   0   2 -11   14.78    0.58
   0   2 -11   15.13    0.64
   0  -2 -11   14.98    0.63
   0  -2 -11   14.55    0.59
   2   2 -12    5.70    0.34
   2   2 -12    4.56    0.34
   2  -2 -12    5.29    0.33
   2  -2 -12    5.04    0.34
   4   2 -13    0.40    0.17
   4   2 -13    0.24    0.16
   4  -2 -13    0.39    0.15
  -4  -2  13    0.46    0.16
   6   3   8    0.00    0.17
  -6  -3  -8    0.00    0.21
  -6  -3  -8    0.26    0.20
   4   3   9    1.06    0.21
  -4   3  -9    0.71    0.21
   4  -3   9    1.06    0.18
  -4  -3  -9    1.11    0.23
  -4  -3  -9    0.89    0.24
  -2   3 -10    1.46    0.19
  -2   3 -10    1.08    0.20
   2   3  10    1.10    0.18
  -2  -3 -10    0.97    0.19
  -2  -3 -10    1.25    0.22
   0   3 -11   12.38    0.55
   0   3 -11   11.22    0.49
   0  -3 -11   10.96    0.52
   0  -3 -11   10.88    0.49
   2   3 -12    6.63    0.37
   2   3 -12    6.40    0.40
   2  -3 -12    5.75    0.36
  -2  -3  12    6.11    0.34
   2  -3 -12    5.82    0.35
   4   3 -13    0.27    0.18
   4   3 -13    0.35    0.19
   4  -3 -13    0.36    0.15
  -4  -3  13    0.32    0.16
   6   4   8    0.32    0.22
   6  -4   8    0.34    0.18
  -6  -4  -8    0.30    0.24
   4   4   9    0.59    0.19
  -4   4  -9    0.68    0.18
  -4  -4  -9    0.80    0.21
   4  -4   9    0.89    0.16
  -4  -4  -9    0.83    0.23
  -2   4 -10    1.89    0.25
   2   4  10    1.71    0.21
  -2   4 -10    1.95    0.22
  -2  -4 -10    1.49    0.24
  -2  -4 -10    1.58    0.23
   0   4 -11    9.49    0.44
   0   4 -11    9.37    0.49
   0  -4 -11   10.47    0.47
   0  -4 -11   10.15    0.49
   2   4 -12    1.76    0.27
   2   4 -12    2.06    0.26
  -2  -4  12    2.15    0.24
   2  -4 -12    2.10    0.26
   2  -4 -12    2.05    0.24
   4   4 -13    0.29    0.18
   4   4 -13    0.10    0.14
  -4  -4  13    0.07    0.14
   4  -4 -13    0.23    0.14
  -4   5  -9    0.62    0.19
   4   5   9    0.56    0.19
  -4  -5  -9    0.47    0.20
  -4  -5  -9    0.46    0.19
   4  -5   9    0.62    0.15
  -2   5 -10    0.29    0.14
   2   5  10    0.04    0.10
  -2  -5 -10    0.23    0.14
  -2  -5 -10    0.20    0.14
   0   5  11    6.04    0.32
   0   5 -11    7.29    0.42
   0   5 -11    7.25    0.37
   0  -5 -11    6.83    0.38
   0  -5 -11    7.28    0.42
   2   5 -12    2.04    0.25
   2   5 -12    1.54    0.25
  -2  -5  12    1.72    0.23
   2  -5 -12    1.68    0.22
   4   5 -13    0.07    0.17
   4   5 -13    0.22    0.18
   4  -5 -13    0.33    0.15
  -4  -5  13    0.08    0.16
  -4   6  -9    0.06    0.13
   4   6   9    0.05    0.14
  -4  -6  -9   -0.01    0.17
  -4  -6  -9    0.11    0.18
   4  -6   9    0.00    0.10
   2   6  10    1.30    0.20
  -2   6 -10    1.66    0.24
  -2  -6 -10    1.22    0.22
  -2  -6 -10    1.19    0.24
   0   6 -11    0.21    0.14
   0  -6 -11    0.19    0.13
   2   6 -12    1.54    0.24
   2   6 -12    1.63    0.27
   2  -6 -12    1.36    0.21
  -2  -6  12    1.54    0.22
   4   6 -13    0.77    0.21
   4   6 -13    0.85    0.26
   4  -6 -13    0.64    0.17
  -4  -6  13    0.76    0.22
   4   7   9   -0.14    0.15
  -4   7  -9   -0.07    0.12
   4   7   9   -0.17    0.16
  -4  -7  -9    0.07    0.20
   4  -7   9    0.12    0.10
  -2   7 -10    0.76    0.18
  -2  -7 -10    0.54    0.15
  -2  -7 -10    0.52    0.17
   0   7 -11    3.64    0.30
   0  -7 -11    3.56    0.28
   2   7 -12    0.33    0.17
   2  -7 -12    0.35    0.14
  -2  -7  12    0.32    0.15
   4  -7 -13    0.62    0.17
  -2   8 -10    0.29    0.15
  -2  -8 -10    0.10    0.15
  -2  -8 -10    0.11    0.12
   0   8 -11    1.28    0.23
   0  -8 -11    1.43    0.22
   2   8 -12   -0.03    0.14
  -2  -8  12    0.59    0.18
   2  -8 -12    0.27    0.12
  -2   9 -10    0.95    0.21
  -2  -9 -10    0.90    0.22
  -2  -9 -10    0.81    0.20
   0   9 -11    1.46    0.26
   0  -9 -11    1.40    0.22
   2   9 -12   -0.03    0.15
   2  -9 -12    0.03    0.10
  -2  -9  12   -0.03    0.14
  -2 -10 -10    2.00    0.29
   0  10 -11    0.26    0.18
   0 -10 -11    0.12    0.16
   0 -10 -11    0.30    0.15
   0 -11 -11    0.11    0.18
   5   0   9    0.33    0.15
  -5   0  -9    0.01    0.15
  -5   0  -9    0.32    0.19
  -3   0 -10    3.88    0.30
   3   0  10    3.76    0.27
  -3   0 -10    3.44    0.31
  -1   0 -11    5.57    0.37
  -1   0 -11    4.89    0.31
   1   0 -12   16.12    0.68
   1   0 -12   15.67    0.63
   3   0 -13    0.60    0.17
   3   0 -13    0.61    0.17
   5   0 -14    0.04    0.16
   5   1   9    0.11    0.15
  -5   1  -9    0.02    0.16
  -5  -1  -9    0.13    0.15
   5  -1   9    0.10    0.13
  -5  -1  -9   -0.03    0.15
  -3   1 -10    6.81    0.39
   3   1  10    6.92    0.38
  -3   1 -10    7.05    0.43
   3  -1  10    6.91    0.37
  -3  -1 -10    6.95    0.44
  -3  -1 -10    6.93    0.40
  -1   1 -11   35.21    1.15
  -1   1 -11   35.44    1.23
  -1  -1 -11   35.75    1.16
  -1  -1 -11   39.20    1.27
   1   1 -12    4.58    0.34
   1   1 -12    4.79    0.31
   1  -1 -12    5.06    0.33
   1  -1 -12    5.01    0.34
   3   1 -13    3.86    0.30
   3   1 -13    3.82    0.32
   3  -1 -13    3.35    0.28
   3  -1 -13    4.02    0.33
  -3  -1  13    2.98    0.26
   5   1 -14    0.70    0.22
   5  -1 -14    0.71    0.22
  -5  -1  14    0.38    0.17
  -5   2  -9    0.48    0.22
   5   2   9    0.69    0.20
  -5  -2  -9    0.74    0.23
  -5  -2  -9    0.62    0.23
   5  -2   9    0.69    0.18
  -3   2 -10    3.68    0.28
  -3   2 -10    3.95    0.32
   3   2  10    3.50    0.27
  -3  -2 -10    4.11    0.31
  -3  -2 -10    3.94    0.34
   3  -2  10    3.86    0.27
  -1   2 -11    8.49    0.41
  -1   2 -11    9.05    0.47
  -1  -2 -11    8.88    0.47
  -1  -2 -11    8.27    0.42
   1   2 -12    0.41    0.14
   1   2 -12    0.55    0.17
   1  -2 -12    0.58    0.16
   1  -2 -12    0.42    0.14
   3   2 -13    4.15    0.35
   3   2 -13    4.64    0.33
  -3  -2  13    3.60    0.29
   3  -2 -13    4.39    0.33
   3  -2 -13    4.42    0.31
   5   2 -14   -0.21    0.15
   5   2 -14    0.15    0.18
  -5  -2  14    0.03    0.17
   5  -2 -14   -0.01    0.14
  -5   3  -9   -0.02    0.17
   5   3   9    0.14    0.16
   5   3   9    0.13    0.16
  -5  -3  -9    0.26    0.19
   5  -3   9    0.35    0.15
  -5  -3  -9    0.09    0.18
   3   3  10    2.11    0.26
  -3   3 -10    2.23    0.22
  -3   3 -10    2.72    0.32
  -3  -3 -10    2.52    0.26
  -3  -3 -10    2.60    0.33
   3  -3  10    2.19    0.21
  -1   3 -11    1.13    0.20
  -1   3 -11    0.93    0.16
  -1  -3 -11    0.90    0.17
  -1  -3 -11    1.17    0.21
   1   3 -12    0.15    0.11
   1   3 -12    0.53    0.17
   1  -3 -12    0.27    0.13
   1  -3 -12    0.38    0.14
   3   3 -13    1.26    0.23
   3   3 -13    1.23    0.22
   3  -3 -13    1.20    0.20
  -3  -3  13    1.22    0.21
   5   3 -14    0.15    0.19
   5   3 -14    0.44    0.20
  -5  -3  14   -0.09    0.16
   5  -3 -14    0.18    0.17
   5   4   9    0.80    0.22
  -5   4  -9    0.52    0.20
   5   4   9    0.42    0.20
  -5  -4  -9    0.55    0.21
   5  -4   9    0.70    0.17
  -5  -4  -9    0.52    0.24
   3   4  10    0.73    0.18
  -3   4 -10    1.05    0.21
  -3  -4 -10    1.00    0.21
  -3  -4 -10    1.01    0.23
   3  -4  10    0.90    0.15
  -1   4 -11    1.40    0.19
   1   4  11    1.58    0.20
  -1   4 -11    1.45    0.23
  -1  -4 -11    1.49    0.22
  -1  -4 -11    1.54    0.24
   1   4 -12    0.74    0.18
   1   4 -12    1.04    0.20
   1  -4 -12    0.78    0.17
   1  -4 -12    0.85    0.18
   3   4 -13    0.67    0.20
   3   4 -13    0.70    0.20
  -3  -4  13    0.63    0.17
   3  -4 -13    0.54    0.17
   5   4 -14    0.71    0.26
   5   4 -14    1.01    0.27
  -5  -4  14    0.90    0.24
   5  -4 -14    0.77    0.22
  -5   5  -9    0.64    0.21
   5   5   9    0.33    0.21
   5   5   9    0.64    0.23
  -5  -5  -9    0.67    0.25
   5  -5   9    0.43    0.15
  -5  -5  -9    0.74    0.26
   3   5  10   -0.02    0.11
  -3   5 -10    0.17    0.13
   3  -5  10    0.14    0.11
  -3  -5 -10    0.49    0.18
  -3  -5 -10    0.25    0.17
  -1   5 -11   -0.04    0.11
  -1   5 -11    0.04    0.09
   1   5  11   -0.08    0.10
  -1  -5 -11   -0.10    0.09
  -1  -5 -11   -0.01    0.11
   1   5 -12    2.75    0.24
   1   5 -12    2.99    0.29
   1  -5 -12    2.91    0.25
   3   5 -13    0.22    0.17
   3   5 -13    0.29    0.16
  -3  -5  13    0.10    0.13
   3  -5 -13    0.02    0.11
  -5   6  -9    0.70    0.21
   5   6   9    0.52    0.23
   5   6   9    0.80    0.29
   5  -6   9    0.65    0.16
  -5  -6  -9    0.51    0.25
  -3   6 -10    0.26    0.15
   3   6  10    0.23    0.13
   3  -6  10    0.35    0.12
  -3  -6 -10    0.41    0.17
  -3  -6 -10    0.12    0.16
   1   6  11    4.00    0.28
  -1   6 -11    3.39    0.31
  -1  -6 -11    3.84    0.30
  -1  -6 -11    3.90    0.33
   1   6 -12    0.11    0.14
   1   6 -12    0.19    0.13
   1  -6 -12    0.19    0.13
   3   6 -13    0.31    0.18
   3   6 -13    0.19    0.16
  -3  -6  13    0.51    0.18
   3  -6 -13    0.24    0.14
  -5   7  -9    0.31    0.19
  -3   7 -10    0.87    0.20
  -3  -7 -10    0.50    0.19
   3  -7  10    0.39    0.12
  -1   7 -11    0.88    0.21
  -1  -7 -11    1.26    0.22
   1   7 -12    1.64    0.27
   1  -7 -12    1.68    0.23
   3   7 -13    0.14    0.18
   3  -7 -13    0.24    0.13
  -3  -7  13    0.05    0.13
  -3   8 -10    1.38    0.23
  -3  -8 -10    1.22    0.26
   3  -8  10    1.14    0.17
  -1   8 -11    0.20    0.15
  -1  -8 -11    0.21    0.15
   1   8 -12    1.53    0.28
   1  -8 -12    1.14    0.20
   3  -8 -13    0.91    0.18
  -1   9 -11    1.89    0.28
  -1  -9 -11    2.46    0.30
  -1  -9 -11    2.36    0.30
   1   9 -12    0.42    0.20
   1  -9 -12    0.12    0.12
  -1  10 -11    0.31    0.18
  -1 -10 -11    0.30    0.19
  -1 -10 -11    0.42    0.19
   1 -10 -12    0.54    0.18
  -1 -11 -11    0.89    0.25
   4   0  10    5.30    0.35
  -4   0 -10    5.94    0.43
  -4   0 -10    5.86    0.38
  -2   0 -11   38.78    1.32
  -2   0 -11   37.45    1.22
   0   0 -12    2.35    0.26
   0   0 -12    2.12    0.28
   2   0 -13    3.83    0.31
   2   0 -13    3.68    0.29
   4   0 -14    0.02    0.14
   4   0 -14   -0.04    0.13
  -4   1 -10    1.61    0.28
   4   1  10    1.34    0.22
  -4   1 -10    2.02    0.26
  -4  -1 -10    1.78    0.27
   4  -1  10    1.73    0.24
  -4  -1 -10    1.73    0.28
  -2   1 -11   10.89    0.56
   2   1  11   11.54    0.48
  -2   1 -11   11.38    0.51
  -2  -1 -11   11.20    0.57
  -2  -1 -11   11.45    0.52
   0   1 -12    2.84    0.25
   0   1 -12    2.56    0.26
   0  -1 -12    2.31    0.23
   0  -1 -12    2.40    0.25
   2   1 -13    8.29    0.44
   2   1 -13    7.12    0.44
   2  -1 -13    8.34    0.44
   2  -1 -13    7.44    0.44
   4   1 -14    0.90    0.23
   4   1 -14    0.98    0.23
   4  -1 -14    1.04    0.23
  -4  -1  14    0.57    0.17
  -4   2 -10    0.65    0.20
   4   2  10    0.62    0.19
  -4  -2 -10    0.53    0.20
  -4  -2 -10    0.44    0.18
   4  -2  10    0.71    0.17
  -2   2 -11    5.38    0.33
  -2   2 -11    5.78    0.38
   2   2  11    6.19    0.33
  -2  -2 -11    5.52    0.35
  -2  -2 -11    5.80    0.40
   0   2 -12    9.58    0.46
   0   2 -12    9.81    0.51
   0  -2 -12   10.22    0.48
   0  -2 -12   10.29    0.51
   2   2 -13    3.25    0.30
   2   2 -13    2.61    0.26
   2  -2 -13    3.26    0.28
   2  -2 -13    2.84    0.27
   4   2 -14    0.26    0.17
   4   2 -14    0.12    0.18
   4  -2 -14    0.11    0.15
  -4  -2  14    0.11    0.15
  -6  -3  -9    0.50    0.25
  -4   3 -10    2.66    0.34
   4   3  10    2.66    0.31
  -4  -3 -10    2.37    0.35
  -4  -3 -10    2.59    0.33
   4  -3  10    2.50    0.24
  -2   3 -11    2.16    0.21
  -2   3 -11    2.44    0.30
   2   3  11    2.77    0.23
  -2  -3 -11    2.67    0.26
  -2  -3 -11    2.91    0.33
   0   3 -12   10.83    0.49
   0   3 -12   11.39    0.55
   0  -3 -12   10.39    0.49
   0  -3 -12    9.96    0.51
   2   3 -13    1.76    0.27
   2   3 -13    2.04    0.26
   2  -3 -13    2.35    0.28
   2  -3 -13    2.13    0.27
   4   3 -14    0.87    0.23
   4   3 -14    0.76    0.22
   4  -3 -14    0.74    0.20
  -4  -3  14    0.57    0.19
   6   4   9    0.10    0.22
   4   4  10    0.74    0.20
  -4   4 -10    0.72    0.21
  -4  -4 -10    0.60    0.21
   4  -4  10    0.65    0.16
  -4  -4 -10    0.61    0.23
  -2   4 -11    4.17    0.28
   2   4  11    3.61    0.27
  -2   4 -11    3.37    0.31
  -2  -4 -11    3.52    0.29
  -2  -4 -11    4.10    0.33
   0   4 -12    0.05    0.11
   0   4 -12    0.10    0.11
   0  -4 -12    0.09    0.13
   0  -4 -12    0.11    0.13
   2   4 -13    2.00    0.26
   2   4 -13    1.47    0.25
  -2  -4  13    1.97    0.24
   2  -4 -13    1.60    0.23
   4   4 -14    0.54    0.21
   4   4 -14    1.40    0.27
   4  -4 -14    0.79    0.20
  -4  -4  14    1.18    0.23
   4   5  10    0.05    0.16
  -4   5 -10    0.11    0.14
   4  -5  10    0.33    0.13
  -4  -5 -10    0.36    0.19
  -4  -5 -10    0.38    0.21
  -2   5 -11    1.29    0.23
   2   5  11    1.28    0.20
  -2  -5 -11    1.40    0.26
  -2  -5 -11    1.03    0.21
   0   5 -12    1.38    0.24
   0   5 -12    1.74    0.23
   0   5  12    1.93    0.22
   0  -5 -12    1.33    0.23
   0  -5 -12    1.67    0.24
   2   5 -13    0.47    0.18
   2   5 -13    0.69    0.18
  -2  -5  13    0.67    0.16
   2  -5 -13    0.57    0.16
   4   5 -14   -0.01    0.16
   4   5 -14   -0.06    0.17
  -4  -5  14    0.03    0.16
   4  -5 -14    0.10    0.14
  -4   6 -10    0.46    0.18
   4   6  10    0.42    0.19
   4  -6  10    0.62    0.15
  -4  -6 -10    0.99    0.26
  -4  -6 -10    0.58    0.23
  -2   6 -11    0.82    0.21
   2   6  11    0.74    0.17
  -2  -6 -11    0.64    0.19
  -2  -6 -11    0.71    0.23
   0   6 -12    0.47    0.17
   0  -6 -12    0.72    0.18
   2   6 -13    0.07    0.14
   2   6 -13   -0.06    0.13
   2  -6 -13    0.07    0.12
  -2  -6  13   -0.03    0.11
   4   6 -14    1.29    0.28
   4   6 -14    1.95    0.35
   4  -6 -14    1.58    0.26
  -4  -6  14    1.83    0.31
  -4   7 -10    0.66    0.20
   4  -7  10    0.67    0.15
  -2   7 -11    0.50    0.18
  -2  -7 -11    0.19    0.14
   0   7 -12    2.18    0.30
   0  -7 -12    2.36    0.29
   2   7 -13    0.04    0.16
   2  -7 -13    0.27    0.13
  -2  -7  13    0.14    0.13
   4  -7 -14    0.33    0.15
  -2   8 -11    1.17    0.23
  -2  -8 -11    1.39    0.26
  -2  -8 -11    1.77    0.25
   0   8 -12    2.38    0.32
   0  -8 -12    2.25    0.27
   2   8 -13    0.21    0.18
  -2  -8  13    0.07    0.14
   2  -8 -13    0.12    0.13
  -2   9 -11    0.37    0.18
  -2  -9 -11    0.39    0.20
  -2  -9 -11    0.26    0.16
   0   9 -12    0.64    0.22
   0  -9 -12    0.38    0.16
   2  -9 -13    0.27    0.14
  -2 -10 -11    1.73    0.28
   0 -10 -12    0.79    0.22
   0 -10 -12    0.90    0.21
  -5   0 -10    0.59    0.23
   5   0  10    0.49    0.18
   3   0  11    2.52    0.23
  -3   0 -11    2.33    0.28
  -3   0 -11    2.53    0.33
  -1   0 -12   19.55    0.74
  -1   0 -12   19.04    0.79
   1   0 -13    0.72    0.17
   1   0 -13    0.96    0.20
   3   0 -14    0.22    0.14
   3   0 -14    0.08    0.14
   5   0 -15    0.01    0.16
   5   1  10    0.71    0.20
  -5   1 -10    0.97    0.28
  -5  -1 -10    0.75    0.21
  -5  -1 -10    1.16    0.28
   5  -1  10    0.78    0.20
   3   1  11    2.66    0.24
  -3   1 -11    3.02    0.28
  -3   1 -11    3.18    0.31
  -3  -1 -11    2.97    0.27
   3  -1  11    2.49    0.24
  -3  -1 -11    2.90    0.35
  -1   1 -12    9.09    0.50
  -1   1 -12    9.17    0.45
  -1  -1 -12    9.45    0.50
  -1  -1 -12    9.13    0.46
   1   1 -13    5.98    0.40
   1   1 -13    6.11    0.37
   1  -1 -13    6.53    0.38
   1  -1 -13    6.15    0.40
   3   1 -14    0.63    0.19
   3   1 -14    0.61    0.19
   3  -1 -14    0.51    0.17
   3  -1 -14    0.73    0.19
   5   1 -15    0.87    0.26
   5  -1 -15    0.77    0.24
  -5   2 -10    1.76    0.31
   5   2  10    2.09    0.30
  -5  -2 -10    2.03    0.34
   5  -2  10    2.13    0.29
  -5  -2 -10    1.90    0.34
  -3   2 -11    5.01    0.33
   3   2  11    5.38    0.34
  -3   2 -11    5.22    0.38
   3  -2  11    5.27    0.32
  -3  -2 -11    5.32    0.37
  -3  -2 -11    5.39    0.41
  -1   2 -12    3.34    0.30
  -1   2 -12    3.05    0.26
  -1  -2 -12    2.85    0.28
  -1  -2 -12    3.11    0.26
   1   2 -13    6.13    0.36
   1   2 -13    5.72    0.39
   1  -2 -13    5.70    0.38
   1  -2 -13    5.19    0.34
   3   2 -14    1.56    0.26
   3   2 -14    1.59    0.25
   3  -2 -14    1.36    0.24
   3  -2 -14    1.58    0.25
   5   2 -15    0.19    0.23
   5   2 -15    0.27    0.21
   5  -2 -15    0.61    0.23
  -5  -2  15    0.33    0.20
  -5   3 -10    0.03    0.19
   5   3  10   -0.07    0.16
   5  -3  10   -0.02    0.13
  -5  -3 -10    0.06    0.19
  -5  -3 -10    0.12    0.18
  -3   3 -11    3.82    0.33
   3   3  11    4.24    0.31
  -3  -3 -11    4.04    0.36
   3  -3  11    4.11    0.27
  -3  -3 -11    4.55    0.34
  -1   3 -12    1.39    0.21
  -1   3 -12    0.76    0.19
  -1  -3 -12    1.38    0.21
  -1  -3 -12    1.30    0.23
   1   3 -13    0.09    0.14
   1   3 -13    0.22    0.14
   1  -3 -13    0.09    0.12
   1  -3 -13    0.34    0.16
   3   3 -14    0.83    0.22
   3   3 -14    0.83    0.21
  -3  -3  14    0.65    0.18
   3  -3 -14    0.99    0.20
   5   3 -15    0.37    0.23
  -5  -3  15    0.61    0.24
   5   4  10    0.51    0.23
  -5   4 -10    0.26    0.19
   5  -4  10    0.47    0.17
  -5  -4 -10    0.51    0.25
  -5  -4 -10    0.14    0.18
  -3   4 -11    2.79    0.33
   3   4  11    2.53    0.30
   3  -4  11    2.34    0.22
  -3  -4 -11    2.73    0.33
  -3  -4 -11    2.49    0.34
  -1   4 -12    1.23    0.20
   1   4  12    0.89    0.17
  -1   4 -12    0.94    0.21
  -1  -4 -12    0.92    0.20
  -1  -4 -12    0.89    0.21
   1   4 -13    0.04    0.12
   1   4 -13    0.02    0.11
   1  -4 -13   -0.16    0.10
   1  -4 -13    0.07    0.12
   3   4 -14    3.36    0.37
   3   4 -14    2.60    0.35
   3  -4 -14    2.77    0.29
  -3  -4  14    2.90    0.29
   5   4 -15    0.63    0.27
   5   5  10   -0.08    0.17
  -5   5 -10    0.23    0.19
   5   5  10    0.12    0.19
   5  -5  10    0.00    0.13
  -5  -5 -10    0.08    0.26
  -5  -5 -10    0.21    0.21
  -3   5 -11    0.30    0.16
   3   5  11    0.54    0.17
  -3  -5 -11    0.32    0.19
   3  -5  11    0.14    0.11
  -3  -5 -11    0.62    0.19
  -1   5 -12    0.09    0.13
   1   5  12    0.10    0.12
  -1  -5 -12    0.20    0.14
  -1  -5 -12    0.24    0.15
   1   5 -13    0.54    0.18
   1   5 -13    0.65    0.17
   1  -5 -13    0.59    0.16
   3   5 -14    0.30    0.18
   3   5 -14    0.50    0.19
   3  -5 -14    0.29    0.15
  -3  -5  14    0.14    0.16
   5   6  10    0.81    0.27
  -5  -6 -10    0.46    0.27
   5  -6  10    1.13    0.19
   3   6  11    0.88    0.21
  -3   6 -11    0.74    0.19
  -3  -6 -11    1.13    0.27
   3  -6  11    0.80    0.16
  -3  -6 -11    0.93    0.23
  -1   6 -12    2.79    0.34
   1   6  12    2.13    0.25
  -1  -6 -12    2.71    0.28
   1   6 -13    0.68    0.21
   1  -6 -13    0.34    0.15
   3   6 -14    2.01    0.32
   3   6 -14    1.57    0.27
   3  -6 -14    1.70    0.25
  -3  -6  14    1.74    0.26
  -3   7 -11    1.02    0.22
  -3  -7 -11    0.69    0.23
   3  -7  11    1.04    0.18
  -1   7 -12    2.10    0.30
  -1  -7 -12    2.25    0.30
   1   7 -13    1.23    0.25
   1  -7 -13    1.32    0.22
   3   7 -14    0.58    0.23
  -3  -7  14    0.17    0.18
   3  -7 -14    0.37    0.16
  -3   8 -11    1.03    0.23
   3  -8  11    1.23    0.18
  -1   8 -12    1.76    0.28
  -1  -8 -12    2.22    0.30
   1   8 -13    0.15    0.16
   1  -8 -13    0.01    0.12
   3  -8 -14    0.65    0.18
  -1   9 -12    1.02    0.24
  -1  -9 -12    1.10    0.25
  -1  -9 -12    0.86    0.22
   1  -9 -13    0.64    0.18
  -1 -10 -12    1.44    0.28
  -4   0 -11    1.76    0.28
  -4   0 -11    1.58    0.30
   4   0  11    1.64    0.25
  -2   0 -12    0.39    0.17
  -2   0 -12    0.32    0.14
   0   0 -13    5.28    0.34
   0   0 -13    5.52    0.38
   2   0 -14    1.36    0.25
   2   0 -14    1.52    0.24
   4   0 -15    1.61    0.30
   4   0 -15    2.04    0.30
   4   1  11    0.70    0.19
  -4   1 -11    1.07    0.22
  -4   1 -11    0.76    0.23
  -4  -1 -11    0.57    0.22
   4  -1  11    0.81    0.18
  -4  -1 -11    0.54    0.19
  -2   1 -12    8.94    0.51
  -2   1 -12    8.06    0.44
   2   1  12    8.79    0.42
  -2  -1 -12    8.45    0.45
  -2  -1 -12    9.29    0.52
   0   1 -13    0.15    0.15
   0   1 -13    0.18    0.12
   0  -1 -13    0.12    0.12
   0  -1 -13    0.26    0.15
   2   1 -14    1.07    0.21
   2   1 -14    0.99    0.22
   2  -1 -14    0.80    0.18
   2  -1 -14    0.46    0.17
   4   1 -15    0.26    0.17
   4   1 -15    0.25    0.17
   4  -1 -15    0.13    0.17
  -4   2 -11    1.58    0.30
   4   2  11    1.83    0.27
  -4  -2 -11    1.98    0.29
  -4  -2 -11    2.06    0.33
   4  -2  11    1.66    0.24
  -2   2 -12    5.91    0.36
  -2   2 -12    6.25    0.42
   2   2  12    5.91    0.35
  -2  -2 -12    6.14    0.38
  -2  -2 -12    6.48    0.43
   0   2 -13    4.32    0.31
   0   2 -13    5.31    0.38
   0  -2 -13    5.30    0.39
   0  -2 -13    4.60    0.32
   2   2 -14    1.59    0.25
   2   2 -14    1.61    0.26
   2  -2 -14    1.60    0.24
   2  -2 -14    1.76    0.27
   4   2 -15    0.10    0.17
   4   2 -15    0.05    0.15
   4  -2 -15    0.34    0.16
  -4  -2  15    0.11    0.15
  -4   3 -11    0.57    0.20
   4   3  11    0.49    0.18
   4  -3  11    0.77    0.17
  -4  -3 -11    0.63    0.23
  -4  -3 -11    0.62    0.21
  -2   3 -12    0.89    0.21
  -2   3 -12    0.70    0.16
   2   3  12    0.91    0.18
  -2  -3 -12    1.02    0.23
  -2  -3 -12    1.06    0.21
   0   3 -13    6.50    0.38
   0   3 -13    7.56    0.46
   0  -3 -13    7.14    0.43
   0  -3 -13    6.69    0.39
   2   3 -14    0.16    0.14
   2   3 -14    0.23    0.15
   2  -3 -14    0.32    0.15
   2  -3 -14    0.29    0.15
   4   3 -15    0.08    0.16
   4   3 -15    0.08    0.17
  -4  -3  15    0.27    0.19
   4  -3 -15    0.36    0.18
   4   4  11    0.54    0.19
  -4   4 -11    0.59    0.22
   4  -4  11    0.42    0.14
  -4  -4 -11    0.46    0.20
  -4  -4 -11    0.38    0.23
  -2   4 -12    1.06    0.22
   2   4  12    1.14    0.19
  -2  -4 -12    1.13    0.24
  -2  -4 -12    1.07    0.22
   0   4 -13   -0.07    0.09
   0   4 -13    0.07    0.13
   0  -4 -13    0.14    0.14
   0  -4 -13    0.09    0.12
   2   4 -14    0.18    0.16
   2   4 -14    0.06    0.13
   2  -4 -14    0.22    0.13
   4   4 -15    0.07    0.18
   4   4 -15   -0.06    0.17
  -4  -4  15    0.23    0.17
   4  -4 -15    0.05    0.16
  -4   5 -11    1.18    0.26
   4   5  11    1.09    0.24
  -4  -5 -11    0.93    0.28
   4  -5  11    1.30    0.20
  -4  -5 -11    1.15    0.27
  -2   5 -12    2.55    0.32
   2   5  12    2.51    0.24
  -2  -5 -12    2.89    0.36
  -2  -5 -12    2.81    0.33
   0   5 -13    0.39    0.15
   0   5 -13    0.55    0.19
   0   5  13    0.30    0.13
   0  -5 -13    0.45    0.17
   0  -5 -13    0.35    0.16
   2   5 -14    1.00    0.23
   2   5 -14    0.65    0.19
   2  -5 -14    0.96    0.20
   4   5 -15    0.03    0.17
   4   5 -15    0.01    0.18
  -4  -5  15   -0.14    0.15
   4  -5 -15   -0.05    0.14
  -4   6 -11    0.24    0.18
   4   6  11    0.52    0.21
  -4  -6 -11    0.39    0.24
   4  -6  11    0.77    0.18
  -4  -6 -11    0.65    0.24
  -2   6 -12    0.81    0.21
   2   6  12    0.68    0.18
  -2  -6 -12    0.43    0.19
  -2  -6 -12    0.39    0.17
   0   6 -13    0.25    0.16
   0  -6 -13    0.20    0.15
   2   6 -14    0.31    0.19
   2   6 -14    0.13    0.15
   2  -6 -14    0.04    0.13
   4   6 -15    0.10    0.22
   4  -6 -15    0.12    0.16
  -4   7 -11    1.11    0.26
   4  -7  11    1.22    0.20
  -2   7 -12    0.06    0.15
  -2  -7 -12    0.08    0.16
   0   7 -13    1.98    0.31
   0  -7 -13    1.80    0.27
   2   7 -14    0.22    0.19
   2  -7 -14    0.32    0.15
  -2   8 -12    1.75    0.28
  -2  -8 -12    1.69    0.25
  -2  -8 -12    1.54    0.29
   0   8 -13    1.72    0.30
   0  -8 -13    2.00    0.28
   2  -8 -14    0.37    0.17
  -2   9 -12    0.32    0.19
  -2  -9 -12    0.50    0.17
   0   9 -13    0.23    0.19
   0  -9 -13    0.81    0.21
   2  -9 -14    0.14    0.15
  -2 -10 -12   -0.10    0.14
   0 -10 -13    0.31    0.19
   5   0  11    0.48    0.20
  -5   0 -11    0.58    0.23
  -3   0 -12    0.25    0.17
  -3   0 -12    0.14    0.15
   3   0  12    0.21    0.14
  -1   0 -13    2.54    0.25
  -1   0 -13    2.77    0.34
   1   0 -14    3.52    0.32
   1   0 -14    3.61    0.30
   3   0 -15    2.06    0.31
   3   0 -15    2.14    0.30
  -5   1 -11    0.10    0.19
   5   1  11    0.19    0.16
   5  -1  11    0.13    0.16
  -5  -1 -11    0.05    0.19
  -5  -1 -11   -0.07    0.17
   3   1  12    1.29    0.22
  -3   1 -12    1.08    0.23
  -3   1 -12    0.99    0.22
   3  -1  12    1.07    0.20
  -3  -1 -12    1.21    0.23
  -3  -1 -12    0.75    0.22
  -1   1 -13    1.90    0.25
  -1   1 -13    1.74    0.28
  -1  -1 -13    1.91    0.26
  -1  -1 -13    2.44    0.31
   1   1 -14    2.99    0.35
   1   1 -14    3.05    0.33
   1  -1 -14    2.66    0.28
   1  -1 -14    2.55    0.26
   3   1 -15    0.62    0.20
   3   1 -15    0.52    0.19
   3  -1 -15    0.84    0.22
   3  -1 -15    0.32    0.18
   5   2  11    0.11    0.17
  -5   2 -11    0.31    0.21
   5  -2  11    0.07    0.16
  -5  -2 -11   -0.05    0.19
  -5  -2 -11    0.28    0.19
   3   2  12    5.47    0.35
  -3   2 -12    5.61    0.37
  -3   2 -12    5.59    0.43
  -3  -2 -12    4.63    0.37
  -3  -2 -12    4.98    0.41
   3  -2  12    5.12    0.33
  -1   2 -13    0.60    0.16
  -1   2 -13    0.52    0.18
  -1  -2 -13    0.45    0.16
  -1  -2 -13    0.68    0.20
   1   2 -14    1.76    0.28
   1   2 -14    1.87    0.26
   1  -2 -14    1.57    0.25
   1  -2 -14    1.79    0.27
   3   2 -15    0.49    0.19
   3   2 -15    0.86    0.23
   3  -2 -15    0.44    0.17
  -5  -2  16    0.79    0.23
   5   3  11    0.58    0.21
  -5   3 -11    0.66    0.24
  -5  -3 -11    0.81    0.25
   5  -3  11    0.89    0.21
  -5  -3 -11    0.81    0.29
  -3   3 -12    0.76    0.21
   3   3  12    0.98    0.21
   3  -3  12    0.83    0.18
  -3  -3 -12    0.89    0.22
  -3  -3 -12    1.10    0.26
  -1   3 -13    0.09    0.11
  -1   3 -13    0.09    0.13
  -1  -3 -13    0.18    0.13
  -1  -3 -13   -0.08    0.11
   1   3 -14    0.67    0.18
   1   3 -14    0.70    0.20
   1  -3 -14    0.74    0.19
   1  -3 -14    0.77    0.20
   3   3 -15    2.17    0.32
   3   3 -15    2.47    0.32
   3  -3 -15    1.66    0.27
   5   3 -16    0.16    0.23
   5   4  11    0.56    0.22
  -5  -4 -11    0.53    0.25
  -5  -4 -11    0.46    0.26
   5  -4  11    0.21    0.17
  -3   4 -12    1.42    0.26
   3   4  12    1.44    0.24
  -3  -4 -12    1.94    0.32
  -3  -4 -12    2.03    0.31
   3  -4  12    1.76    0.23
  -1   4 -13    1.00    0.19
  -1   4 -13    0.99    0.23
   1   4  13    1.20    0.20
  -1  -4 -13    1.16    0.21
  -1  -4 -13    1.57    0.27
   1   4 -14    1.13    0.24
   1   4 -14    1.21    0.22
   1  -4 -14    0.80    0.20
   1  -4 -14    1.02    0.20
   3   4 -15    0.50    0.21
   3   4 -15    0.35    0.19
   3  -4 -15    0.54    0.18
  -5  -5 -11    1.66    0.37
   3   5  12    0.50    0.18
  -3   5 -12    0.67    0.21
  -3  -5 -12    0.36    0.20
  -3  -5 -12    0.31    0.20
   3  -5  12    0.53    0.15
   1   5  13    3.99    0.29
  -1   5 -13    3.62    0.36
  -1  -5 -13    4.09    0.33
  -1  -5 -13    4.11    0.34
   1   5 -14    0.82    0.20
   1   5 -14    0.51    0.19
   1  -5 -14    0.78    0.20
   3   5 -15    1.09    0.27
   3   5 -15    1.01    0.23
   3  -5 -15    1.00    0.22
  -3  -5  15    1.01    0.22
   3   6  12    2.47    0.31
  -3   6 -12    2.23    0.33
   3  -6  12    2.12    0.24
  -3  -6 -12    2.42    0.34
  -3  -6 -12    2.05    0.35
  -1   6 -13    0.97    0.23
  -1  -6 -13    1.39    0.25
   1   6 -14    0.68    0.22
   1  -6 -14    0.36    0.15
   3   6 -15    0.76    0.26
   3   6 -15    0.66    0.23
   3  -6 -15    0.74    0.21
  -3  -6  15    0.80    0.23
  -3   7 -12    0.89    0.23
   3  -7  12    0.79    0.17
  -3  -7 -12    0.94    0.25
  -1   7 -13    0.40    0.20
  -1  -7 -13    0.58    0.19
   1   7 -14    0.06    0.15
   1  -7 -14   -0.03    0.12
   3  -7 -15    0.19    0.17
  -3   8 -12    0.82    0.24
   3  -8  12    1.07    0.19
  -1   8 -13    0.12    0.16
  -1  -8 -13   -0.20    0.14
   1   8 -14    0.92    0.24
   1  -8 -14    0.55    0.20
  -1  -9 -13    0.52    0.20
  -1 -10 -13    0.69    0.24
   4   0  12    0.52    0.18
  -4   0 -12    0.74    0.23
  -4   0 -12    0.65    0.21
  -2   0 -13    0.12    0.13
  -2   0 -13    0.24    0.16
   0   0 -14   -0.13    0.11
   0   0 -14    0.12    0.12
   2   0 -15    0.19    0.15
   2   0 -15    0.05    0.14
   4   0 -16   -0.09    0.16
   4   1  12    0.53    0.18
  -4   1 -12    0.23    0.18
  -4  -1 -12    0.63    0.20
   4  -1  12    0.34    0.16
  -4  -1 -12    0.30    0.20
   2   1  13    1.96    0.25
  -2   1 -13    2.09    0.31
  -2   1 -13    2.12    0.28
  -2  -1 -13    1.87    0.31
  -2  -1 -13    2.13    0.28
   0   1 -14   -0.10    0.11
   0   1 -14    0.06    0.13
   0  -1 -14    0.05    0.13
   0  -1 -14    0.07    0.12
   2   1 -15    0.68    0.19
   2   1 -15    0.57    0.20
   2  -1 -15    0.83    0.21
   2  -1 -15    0.81    0.20
   4   1 -16    1.89    0.32
   4   1 -16    1.88    0.33
   4  -1 -16    1.71    0.30
  -4   2 -12   -0.06    0.15
   4   2  12    0.11    0.15
   4  -2  12    0.16    0.15
  -4  -2 -12    0.05    0.15
  -4  -2 -12    0.20    0.18
  -2   2 -13    2.49    0.29
   2   2  13    2.31    0.23
  -2   2 -13    2.59    0.33
  -2  -2 -13    2.39    0.34
  -2  -2 -13    2.58    0.31
   0   2 -14    2.45    0.32
   0   2 -14    2.09    0.27
   0  -2 -14    2.15    0.30
   0  -2 -14    2.40    0.29
   2   2 -15    0.40    0.18
   2   2 -15    0.37    0.17
   2  -2 -15    0.13    0.14
   2  -2 -15    0.14    0.14
   4   2 -16   -0.08    0.17
   4   2 -16   -0.15    0.14
   4  -2 -16    0.25    0.18
   4   3  12    0.67    0.20
  -4   3 -12    0.76    0.24
  -4  -3 -12    0.73    0.24
   4  -3  12    0.56    0.17
  -4  -3 -12    0.54    0.24
  -2   3 -13    3.48    0.29
   2   3  13    3.13    0.27
  -2   3 -13    3.23    0.38
  -2  -3 -13    3.32    0.34
  -2  -3 -13    3.17    0.36
   0   3 -14    1.83    0.25
   0   3 -14    2.18    0.30
   0  -3 -14    2.11    0.29
   0  -3 -14    1.71    0.25
   2   3 -15    0.38    0.17
   2   3 -15    0.29    0.17
   2  -3 -15    0.37    0.15
   4   3 -16    0.32    0.20
   4   3 -16    0.35    0.22
   4  -3 -16    0.34    0.20
  -4   4 -12    4.14    0.38
   4   4  12    3.47    0.33
   4  -4  12    4.50    0.32
  -4  -4 -12    4.05    0.42
  -4  -4 -12    3.89    0.39
  -2   4 -13    0.89    0.23
   2   4  13    1.92    0.26
  -2  -4 -13    1.17    0.24
  -2  -4 -13    1.10    0.25
   0   4 -14    0.24    0.16
   0   4 -14    0.62    0.17
   0  -4 -14    0.52    0.17
   0  -4 -14    0.54    0.18
   2   4 -15    1.68    0.30
   2   4 -15    1.56    0.26
   2  -4 -15    1.41    0.24
   4   4 -16   -0.04    0.21
   4   4 -16    0.34    0.23
  -4  -4  16    0.25    0.19
   4   5  12    0.18    0.17
  -4   5 -12    0.33    0.21
   4  -5  12    0.42    0.16
  -4  -5 -12    0.29    0.21
  -4  -5 -12    0.11    0.20
  -2   5 -13    2.03    0.31
   2   5  13    1.77    0.25
  -2  -5 -13    1.63    0.29
  -2  -5 -13    2.29    0.31
   0   5 -14    0.19    0.17
   0  -5 -14    0.25    0.16
   2   5 -15    0.61    0.21
   2   5 -15    0.47    0.19
   2  -5 -15    0.28    0.14
   4   5 -16    0.21    0.20
   4   6  12    2.56    0.34
  -4   6 -12    2.00    0.32
  -4  -6 -12    2.02    0.38
   4  -6  12    2.57    0.29
  -2   6 -13    1.19    0.25
  -2  -6 -13    1.02    0.24
   0   6 -14    1.40    0.28
   0  -6 -14    1.09    0.22
   2   6 -15    0.95    0.25
   2  -6 -15    1.04    0.23
  -2   7 -13    2.28    0.33
  -2  -7 -13    2.31    0.34
   0   7 -14    1.07    0.25
   0  -7 -14    1.26    0.25
   2   7 -15    0.08    0.18
   2  -7 -15    0.25    0.17
  -2   8 -13    0.68    0.24
  -2  -8 -13    1.19    0.23
   0   8 -14    0.01    0.15
   0  -8 -14   -0.10    0.15
   2  -8 -15    0.00    0.16
  -2  -9 -13    0.41    0.19
   5   0  12    0.38    0.21
  -5   0 -12    0.15    0.20
  -3   0 -13    0.36    0.19
  -3   0 -13    0.66    0.20
   3   0  13    0.39    0.16
  -1   0 -14    0.74    0.19
  -1   0 -14    0.95    0.24
   1   0 -15    3.45    0.31
   1   0 -15    3.20    0.33
   3   0 -16    0.47    0.21
   3   0 -16    0.48    0.21
   5   1  12    0.00    0.16
   5  -1  12    0.13    0.16
  -5  -1 -12    0.08    0.21
   3   1  13    0.49    0.18
  -3   1 -13    0.55    0.22
  -3   1 -13    0.60    0.19
  -3  -1 -13    0.64    0.22
   3  -1  13    0.77    0.19
  -3  -1 -13    0.91    0.21
  -1   1 -14    0.55    0.19
  -1   1 -14    0.71    0.19
  -1  -1 -14    0.31    0.18
  -1  -1 -14    0.59    0.19
   1   1 -15    1.04    0.24
   1   1 -15    0.62    0.19
   1  -1 -15    0.82    0.21
   1  -1 -15    1.02    0.23
   3   1 -16    0.72    0.23
   3   1 -16    0.72    0.23
   3  -1 -16    0.69    0.21
   3  -1 -16    0.74    0.20
  -5  -2 -12    1.02    0.27
  -3   2 -13    0.88    0.21
  -3   2 -13    0.98    0.24
   3   2  13    0.77    0.18
  -3  -2 -13    0.96    0.26
   3  -2  13    0.87    0.19
  -3  -2 -13    0.76    0.21
  -1   2 -14    0.67    0.17
  -1   2 -14    0.92    0.23
  -1  -2 -14    0.75    0.19
  -1  -2 -14    0.88    0.22
   1   2 -15    1.86    0.30
   1   2 -15    1.96    0.28
   1  -2 -15    1.85    0.27
   1  -2 -15    1.99    0.30
   3   2 -16    0.86    0.23
   3   2 -16    0.75    0.24
   3  -2 -16    1.30    0.26
  -5  -3 -12    0.17    0.20
  -3   3 -13    8.20    0.52
   3   3  13    7.42    0.44
   3  -3  13    7.65    0.42
  -3  -3 -13    7.74    0.53
  -3  -3 -13    7.44    0.48
  -1   3 -14    1.98    0.26
  -1   3 -14    2.16    0.31
  -1  -3 -14    2.44    0.31
  -1  -3 -14    1.71    0.29
   1   3 -15    1.12    0.25
   1   3 -15    0.91    0.20
   1  -3 -15    1.13    0.26
   1  -3 -15    0.90    0.21
   3   3 -16    0.20    0.18
   3   3 -16    0.30    0.20
   3  -3 -16    0.44    0.20
  -3   4 -13    2.28    0.34
   3   4  13    2.04    0.29
   3  -4  13    1.69    0.24
  -3  -4 -13    1.86    0.34
  -3  -4 -13    2.20    0.32
  -1   4 -14    3.24    0.33
   1   4  14    3.11    0.28
  -1   4 -14    3.49    0.28
  -1  -4 -14    3.77    0.37
  -1  -4 -14    3.48    0.33
   1   4 -15    1.15    0.26
   1   4 -15    0.69    0.19
   1  -4 -15    0.91    0.21
   3   4 -16    0.18    0.19
   3   4 -16    0.13    0.19
   3  -4 -16    0.23    0.17
   3   5  13    2.87    0.34
  -3   5 -13    2.64    0.36
  -3  -5 -13    3.12    0.39
   3  -5  13    2.99    0.26
  -3  -5 -13    3.44    0.44
  -1   5 -14    0.33    0.18
   1   5  14    0.45    0.16
  -1  -5 -14    0.50    0.18
  -1  -5 -14    0.46    0.20
   1   5 -15    0.82    0.21
   1   5 -15    0.99    0.25
   1  -5 -15    1.03    0.22
   3   5 -16    0.87    0.27
   3   5 -16    0.64    0.22
   3  -5 -16    0.44    0.19
  -3   6 -13    1.50    0.30
   3   6  13    1.47    0.27
  -3  -6 -13    1.54    0.31
   3  -6  13    1.93    0.25
  -1   6 -14    1.33    0.29
  -1  -6 -14    1.75    0.29
   1   6 -15    0.26    0.18
   1  -6 -15    0.25    0.17
  -3   7 -13    0.03    0.16
   3  -7  13    0.33    0.15
  -1   7 -14    0.01    0.15
  -1  -7 -14    0.00    0.17
   1   7 -15    0.10    0.18
   1  -7 -15    0.33    0.17
  -4   0 -13    0.17    0.17
   4   0  13    0.56    0.19
  -4   0 -13    0.33    0.21
  -2   0 -14    0.00    0.14
  -2   0 -14    0.13    0.14
   0   0 -15    0.03    0.13
   0   0 -15    0.03    0.14
   2   0 -16    1.17    0.26
   2   0 -16    1.02    0.24
   4   0 -17    2.33    0.37
  -4   1 -13    1.05    0.27
   4   1  13    0.65    0.21
  -4  -1 -13    1.31    0.31
  -4  -1 -13    0.65    0.21
   4  -1  13    0.89    0.20
  -2   1 -14    1.03    0.24
  -2   1 -14    1.11    0.22
   2   1  14    1.12    0.21
  -2  -1 -14    1.30    0.24
  -2  -1 -14    0.94    0.25
   0   1 -15    1.09    0.21
   0   1 -15    1.36    0.27
   0  -1 -15    1.57    0.25
   0  -1 -15    1.45    0.27
   2   1 -16    0.12    0.16
   2   1 -16    0.20    0.15
   2  -1 -16    0.18    0.16
   2  -1 -16    0.19    0.15
   4   1 -17    0.82    0.26
   4   1 -17    0.26    0.22
  -4   2 -13    0.30    0.21
   4   2  13    0.23    0.17
  -4  -2 -13    0.13    0.18
  -4  -2 -13    0.50    0.24
   4  -2  13    0.21    0.15
  -2   2 -14    0.63    0.18
   2   2  14    0.72    0.18
  -2   2 -14    0.63    0.21
  -2  -2 -14    0.77    0.23
  -2  -2 -14    0.52    0.19
   0   2 -15    0.81    0.19
   0   2 -15    1.16    0.25
   0  -2 -15    1.13    0.22
   0  -2 -15    0.79    0.22
   2   2 -16    1.72    0.31
   2   2 -16    1.49    0.26
   2  -2 -16    1.38    0.27
   2  -2 -16    1.55    0.28
   4   2 -17    0.93    0.29
   4   2 -17    0.62    0.24
  -4   3 -13    0.36    0.22
   4   3  13    0.45    0.19
  -4  -3 -13    0.30    0.23
   4  -3  13    0.59    0.20
  -4  -3 -13    0.33    0.20
   2   3  14    1.40    0.25
  -2   3 -14    1.13    0.28
  -2   3 -14    1.14    0.21
  -2  -3 -14    1.32    0.26
  -2  -3 -14    1.14    0.26
   0   3 -15    0.07    0.15
   0   3 -15    0.13    0.15
   0  -3 -15    0.06    0.15
   0  -3 -15    0.21    0.16
   2   3 -16    0.75    0.24
   2   3 -16    0.86    0.22
   2  -3 -16    1.01    0.23
   4   3 -17    0.40    0.24
  -4   4 -13    0.49    0.24
   4   4  13    0.54    0.21
   4  -4  13    0.55    0.19
  -4  -4 -13    0.39    0.24
  -4  -4 -13    0.47    0.26
   2   4  14    2.54    0.30
  -2   4 -14    2.08    0.33
  -2  -4 -14    2.54    0.34
  -2  -4 -14    2.74    0.37
   0   4 -15    1.37    0.25
   0   4 -15    1.59    0.29
   0  -4 -15    1.38    0.26
   0  -4 -15    1.55    0.27
   2   4 -16    1.21    0.25
   2   4 -16    1.82    0.32
   2  -4 -16    1.42    0.27
   4   5  13    1.97    0.32
  -4  -5 -13    1.60    0.35
   4  -5  13    2.16    0.28
   2   5  14    0.21    0.16
  -2   5 -14    0.13    0.16
  -2  -5 -14    0.17    0.19
  -2  -5 -14    0.08    0.19
   0   5 -15    0.73    0.23
   0  -5 -15    0.67    0.21
   2   5 -16   -0.04    0.15
   2   5 -16   -0.01    0.15
   2  -5 -16    0.24    0.17
   4   6  13    0.94    0.25
  -2   6 -14    0.77    0.23
  -2  -6 -14    0.38    0.21
   0   6 -15    1.38    0.29
   0  -6 -15    1.36    0.27
   2   6 -16    0.43    0.22
   2  -6 -16    0.53    0.21
  -2   7 -14   -0.01    0.19
   0   7 -15    0.12    0.16
   0  -7 -15   -0.04    0.17
   3   0  14    1.04    0.21
  -3   0 -14    1.41    0.29
  -3   0 -14    1.76    0.28
  -1   0 -15    0.80    0.23
  -1   0 -15    0.52    0.19
   1   0 -16    0.99    0.26
   1   0 -16    1.10    0.24
   3   0 -17    0.84    0.24
   3   0 -17    0.49    0.20
   3   1  14    0.15    0.15
  -3   1 -14    0.59    0.22
  -3   1 -14    0.44    0.19
   3  -1  14    0.48    0.17
  -3  -1 -14    0.48    0.19
  -3  -1 -14    0.49    0.22
  -1   1 -15    0.35    0.16
  -1   1 -15    0.74    0.22
  -1  -1 -15    0.66    0.22
  -1  -1 -15    0.63    0.20
   1   1 -16    2.28    0.32
   1   1 -16    1.84    0.31
   1  -1 -16    1.87    0.29
   1  -1 -16    1.61    0.30
   3   1 -17    1.19    0.28
   3   1 -17    0.66    0.23
   3  -1 -17    1.38    0.28
  -5  -2 -13    0.63    0.25
  -3   2 -14    1.22    0.27
   3   2  14    0.90    0.21
  -3  -2 -14    1.16    0.27
  -3  -2 -14    0.99    0.26
   3  -2  14    1.18    0.22
  -1   2 -15    1.18    0.23
  -1   2 -15    1.13    0.26
  -1  -2 -15    0.84    0.24
  -1  -2 -15    0.73    0.20
   1   2 -16    0.32    0.19
   1   2 -16    0.13    0.15
   1  -2 -16    0.24    0.16
   1  -2 -16   -0.08    0.13
   3   2 -17   -0.02    0.17
   3   2 -17    0.18    0.18
   3  -2 -17    0.07    0.17
   3   3  14    0.15    0.16
  -3   3 -14    0.22    0.18
  -3  -3 -14    0.14    0.20
   3  -3  14    0.14    0.13
  -3  -3 -14    0.47    0.20
  -1   3 -15    0.63    0.21
  -1   3 -15    0.42    0.17
  -1  -3 -15    0.62    0.23
  -1  -3 -15    0.69    0.20
   1   3 -16    0.61    0.21
   1   3 -16    0.28    0.21
   1  -3 -16    0.50    0.18
   1  -3 -16    0.89    0.23
   3   3 -17    3.19    0.40
   3   3 -17    2.49    0.39
   3  -3 -17    2.70    0.36
   3   4  14    0.92    0.23
  -3   4 -14    1.20    0.27
   3  -4  14    1.51    0.23
  -3  -4 -14    1.42    0.30
  -3  -4 -14    0.82    0.25
  -1   4 -15    1.00    0.25
   1   4  15    0.96    0.20
  -1  -4 -15    0.85    0.24
  -1  -4 -15    0.92    0.22
   1   4 -16    1.00    0.26
   1   4 -16    1.18    0.25
   1  -4 -16    0.89    0.22
   3   4 -17   -0.01    0.18
   3   4 -17   -0.14    0.17
   3  -4 -17   -0.04    0.14
  -3   5 -14    0.88    0.25
   3   5  14    0.88    0.23
  -3  -5 -14    0.51    0.24
  -3  -5 -14    1.21    0.28
   3  -5  14    0.89    0.20
  -1   5 -15    0.93    0.25
   1   5  15    1.01    0.22
  -1  -5 -15    1.00    0.24
   1   5 -16    0.23    0.19
   1  -5 -16    0.40    0.17
   3   5 -17   -0.02    0.17
   3  -6  14    0.35    0.17
  -1   6 -15    0.63    0.23
  -1  -6 -15    0.33    0.20
   1   6 -16    0.37    0.21
   1  -6 -16    0.59    0.21
  -4   0 -14    1.32    0.32
   4   0  14    1.24    0.26
  -2   0 -15    0.41    0.18
  -2   0 -15    0.16    0.18
   0   0 -16    4.68    0.41
   0   0 -16    4.43    0.36
   2   0 -17    1.79    0.30
   2   0 -17    1.62    0.31
   4   1  14    0.72    0.22
  -4   1 -14    1.06    0.31
  -4  -1 -14    1.10    0.28
  -4  -1 -14    0.80    0.28
   4  -1  14    0.97    0.23
  -2   1 -15    0.41    0.17
   2   1  15    0.36    0.16
  -2   1 -15    0.27    0.20
  -2  -1 -15    0.31    0.16
  -2  -1 -15    0.40    0.20
   0   1 -16    1.68    0.31
   0   1 -16    1.74    0.29
   0  -1 -16    1.61    0.30
   0  -1 -16    2.10    0.31
   2   1 -17    0.80    0.25
   2   1 -17    1.01    0.25
   2  -1 -17    1.18    0.27
   2  -1 -17    1.22    0.28
  -4   2 -14    0.25    0.22
   4   2  14   -0.07    0.18
   4  -2  14    0.14    0.17
  -4  -2 -14    0.44    0.24
  -4  -2 -14   -0.11    0.17
   2   2  15    1.77    0.27
  -2   2 -15    1.54    0.25
  -2   2 -15    2.06    0.34
  -2  -2 -15    1.56    0.32
  -2  -2 -15    1.44    0.27
   0   2 -16    0.95    0.26
   0   2 -16    1.00    0.24
   0  -2 -16    0.65    0.22
   0  -2 -16    0.97    0.26
   2   2 -17    0.50    0.20
   2   2 -17    0.45    0.21
   2  -2 -17    0.11    0.17
   2  -2 -17    0.27    0.19
   4   2 -18    0.31    0.25
   4   3  14    0.61    0.23
  -4  -3 -14    0.67    0.29
  -4  -3 -14    0.57    0.23
  -2   3 -15    0.03    0.15
   2   3  15    0.40    0.18
  -2  -3 -15   -0.12    0.14
  -2  -3 -15   -0.15    0.15
   0   3 -16    0.64    0.24
   0   3 -16    0.69    0.20
   0  -3 -16    0.60    0.20
   0  -3 -16    0.84    0.26
   2   3 -17    0.25    0.21
   2   3 -17    0.34    0.19
   2  -3 -17    0.14    0.16
   4   4  14    0.42    0.20
  -4  -4 -14    0.36    0.26
   2   4  15    0.64    0.19
  -2   4 -15    0.85    0.24
  -2  -4 -15    0.80    0.25
  -2  -4 -15    0.65    0.24
   0   4 -16    1.16    0.23
   0   4 -16    0.74    0.24
   0  -4 -16    1.00    0.26
   0  -4 -16    0.93    0.24
   2   4 -17    0.26    0.17
   2   4 -17    0.24    0.22
   2  -4 -17    0.33    0.20
  -4  -5 -14    1.75    0.38
  -2   5 -15    0.13    0.17
   2   5  15    0.27    0.17
  -2  -5 -15    0.10    0.18
  -2  -5 -15    0.34    0.20
   0   5 -16    0.01    0.16
   0  -5 -16   -0.08    0.13
   2   5 -17    1.57    0.28
   2   5 -17    1.23    0.31
   2  -5 -17    1.53    0.30
  -2   6 -15    0.03    0.21
   0   6 -16    0.31    0.19
   0  -6 -16    0.35    0.20
  -3   0 -15    2.06    0.32
  -3   0 -15    1.72    0.33
   3   0  15    1.55    0.26
  -1   0 -16    0.17    0.18
  -1   0 -16    0.62    0.20
   1   0 -17    0.58    0.24
   1   0 -17    0.24    0.18
   3   0 -18    3.15    0.42
   3   0 -18    2.93    0.42
  -3   1 -15    0.87    0.25
   3   1  15    0.65    0.21
  -3   1 -15    1.18    0.30
   3  -1  15    0.84    0.20
  -3  -1 -15    1.12    0.26
  -3  -1 -15    0.99    0.28
  -1   1 -16    0.15    0.18
  -1   1 -16    0.45    0.18
  -1  -1 -16    0.47    0.22
  -1  -1 -16    0.51    0.19
   1   1 -17    0.57    0.23
   1   1 -17    0.74    0.23
   1  -1 -17    0.72    0.23
   1  -1 -17    0.47    0.21
   3   1 -18    0.26    0.21
   3   1 -18    0.92    0.26
   3  -1 -18    0.35    0.21
  -3   2 -15    1.10    0.30
   3   2  15    0.64    0.20
  -3  -2 -15    0.59    0.23
  -3  -2 -15    0.66    0.23
   3  -2  15    0.88    0.20
  -1   2 -16    0.09    0.15
  -1   2 -16    0.11    0.16
  -1  -2 -16    0.46    0.19
  -1  -2 -16    0.20    0.18
   1   2 -17    0.93    0.26
   1   2 -17    0.71    0.21
   1  -2 -17    0.85    0.24
   1  -2 -17    0.92    0.25
   3   2 -18    4.79    0.43
   3   2 -18    4.34    0.52
  -3   3 -15    1.02    0.27
   3   3  15    0.56    0.21
  -3  -3 -15    0.83    0.25
  -3  -3 -15    1.03    0.29
   3  -3  15    0.42    0.16
  -1   3 -16    0.92    0.22
  -1   3 -16    0.52    0.23
  -1  -3 -16    0.55    0.21
  -1  -3 -16    0.30    0.20
   1   3 -17    0.67    0.22
   1   3 -17    0.43    0.21
   1  -3 -17    0.25    0.17
   3   3 -18   -0.05    0.22
   3   3 -18    0.01    0.19
  -3   4 -15    0.13    0.20
   3   4  15    0.05    0.18
  -3  -4 -15    0.03    0.18
   3  -4  15    0.01    0.15
  -3  -4 -15    0.15    0.20
  -1   4 -16    0.50    0.21
   1   4  16    0.36    0.16
  -1  -4 -16    0.54    0.21
  -1  -4 -16    0.64    0.22
   1   4 -17    0.89    0.24
   1   4 -17    0.84    0.26
   1  -4 -17    0.74    0.22
   3   4 -18   -0.05    0.19
   3   5  15    0.12    0.18
  -3  -5 -15    0.21    0.21
  -1   5 -16    1.34    0.29
  -1  -5 -16    1.35    0.27
   1   5 -17    0.13    0.21
   1  -5 -17    0.56    0.22
  -2   0 -16    0.57    0.23
  -2   0 -16    0.86    0.24
   0   0 -17    1.76    0.30
   0   0 -17    1.85    0.34
   2   0 -18    1.87    0.34
   2   0 -18    1.84    0.32
  -4  -1 -15    0.07    0.19
   2   1  16    0.18    0.16
  -2   1 -16    0.35    0.20
  -2   1 -16    0.68    0.23
  -2  -1 -16    0.32    0.21
  -2  -1 -16    0.21    0.16
   0   1 -17    1.08    0.24
   0   1 -17    1.33    0.31
   0  -1 -17    1.42    0.28
   0  -1 -17    1.48    0.31
   2   1 -18    1.92    0.32
   2   1 -18    2.02    0.37
   2  -1 -18    1.62    0.31
   2  -1 -18    1.91    0.35
  -4  -2 -15    0.68    0.25
   2   2  16    0.21    0.16
  -2   2 -16    0.26    0.21
  -2   2 -16    0.29    0.17
  -2  -2 -16    0.37    0.20
  -2  -2 -16    0.30    0.21
   0   2 -17    2.75    0.39
   0   2 -17    3.07    0.38
   0  -2 -17    3.02    0.38
   0  -2 -17    2.60    0.38
   2   2 -18   -0.07    0.18
   2   2 -18    0.44    0.21
   2  -2 -18    0.26    0.19
  -2   3 -16    0.44    0.22
   2   3  16    0.54    0.19
  -2  -3 -16    0.68    0.26
  -2  -3 -16    0.25    0.19
   0   3 -17    0.33    0.21
   0   3 -17    0.49    0.21
   0  -3 -17    0.59    0.21
   0  -3 -17    0.29    0.19
   2   3 -18    1.80    0.32
   2   3 -18    1.38    0.32
   2  -3 -18    1.25    0.30
   2   4  16    0.66    0.20
  -2   4 -16    0.75    0.24
  -2  -4 -16    0.45    0.22
  -2  -4 -16    0.72    0.25
   0   4 -17    0.17    0.21
   0  -4 -17    0.38    0.19
   2   4 -18    1.69    0.31
   0   5 -17    0.24    0.21
   0  -5 -17    0.19    0.18
   3   0  16    0.37    0.20
  -3   0 -16    1.00    0.30
  -3   0 -16    0.42    0.21
  -1   0 -17    0.04    0.15
  -1   0 -17    0.13    0.17
   1   0 -18    0.04    0.18
   1   0 -18    0.07    0.17
  -3   1 -16    0.27    0.23
   3   1  16    0.33    0.18
   3  -1  16    0.14    0.17
  -3  -1 -16    0.28    0.19
  -3  -1 -16    0.16    0.23
  -1   1 -17    0.79    0.22
  -1   1 -17    0.87    0.27
  -1  -1 -17    0.86    0.26
  -1  -1 -17    0.93    0.24
   1   1 -18    0.34    0.19
   1   1 -18    0.68    0.25
   1  -1 -18    0.35    0.22
   1  -1 -18    0.51    0.21
   3   1 -19    1.13    0.32
   3   2  16    1.11    0.25
  -3  -2 -16    1.30    0.34
  -3  -2 -16    1.50    0.31
  -1   2 -17    0.40    0.20
  -1   2 -17    0.40    0.22
  -1  -2 -17    0.38    0.21
  -1  -2 -17    0.37    0.19
   1   2 -18    0.95    0.25
   1   2 -18    0.95    0.27
   1  -2 -18    0.80    0.25
   1  -2 -18    1.09    0.29
   3   2 -19    0.23    0.24
   3   3  16    0.05    0.18
  -3  -3 -16    0.01    0.21
  -3  -3 -16   -0.09    0.19
  -1   3 -17   -0.07    0.18
   1   3  17    0.20    0.16
  -1  -3 -17    0.35    0.20
  -1  -3 -17    0.03    0.18
   1   3 -18    0.10    0.21
   1   3 -18   -0.05    0.15
   1  -3 -18    0.22    0.18
   3   4  16    0.44    0.22
  -3  -4 -16    0.57    0.27
   1   4  17    0.59    0.20
  -1   4 -17    0.73    0.26
  -1  -4 -17    0.38    0.20
   1   4 -18    0.13    0.21
   1   4 -18    0.07    0.17
  -2   0 -17    0.34    0.24
  -2   0 -17    0.65    0.23
   0   0 -18    0.17    0.21
   0   0 -18    0.45    0.22
   2   0 -19    2.82    0.43
   2   0 -19    2.89    0.43
   2   1  17    0.31    0.17
  -2   1 -17    0.55    0.26
  -2   1 -17    0.41    0.21
  -2  -1 -17    0.61    0.25
  -2  -1 -17    0.35    0.20
   0   1 -18    0.17    0.20
   0   1 -18    0.17    0.17
   0  -1 -18    0.15    0.20
   0  -1 -18    0.10    0.18
   2   1 -19    0.99    0.29
   2   1 -19    0.67    0.27
  -2   2 -17    0.12    0.21
   2   2  17    0.38    0.19
  -2  -2 -17    0.29    0.23
  -2  -2 -17    0.25    0.19
   0   2 -18    0.11    0.20
   0   2 -18    0.28    0.19
   0  -2 -18    0.26    0.21
   0  -2 -18    0.20    0.19
   2   2 -19    0.72    0.28
   2   2 -19    0.96    0.29
   2   3  17    0.52    0.21
  -2  -3 -17    0.36    0.23
  -2  -3 -17    0.41    0.24
   0   3 -18    0.20    0.22
   0   3 -18    0.20    0.18
   0  -3 -18    0.33    0.21
   0  -3 -18    0.43    0.21
   2   3 -19    0.89    0.26
   2   4  17    0.14    0.18
  -2  -4 -17    0.09    0.19
   2   4 -19    0.17    0.21
  -3   0 -17    0.00    0.18
  -1   0 -18    1.84    0.33
  -1   0 -18    2.20    0.40
   1   0 -19   -0.09    0.20
   1   0 -19    0.28    0.22
  -3  -1 -17    1.37    0.30
  -1   1 -18    0.10    0.21
  -1   1 -18    0.07    0.16
  -1  -1 -18    0.20    0.22
  -1  -1 -18    0.11    0.20
   1   1 -19    1.93    0.34
   1   1 -19    2.13    0.39
   1  -1 -19    1.95    0.37
   1  -1 -19    2.31    0.37
  -1   2 -18    0.78    0.23
  -1   2 -18    0.68    0.27
  -1  -2 -18    0.74    0.28
  -1  -2 -18    0.49    0.24
   1   2 -19    2.10    0.39
   1   2 -19    2.15    0.35
   1   3  18    0.49    0.19
  -1  -3 -18    0.80    0.28
   1   3 -19    0.65    0.24
  -2   0 -18    0.23    0.21
   0   0 -19    1.35    0.30
   0   0 -19    1.17    0.33
   2   0 -20    0.78    0.32
  -2   1 -18    0.10    0.17
  -2  -1 -18    0.08    0.19
  -2  -1 -18   -0.13    0.20
   0   1 -19    1.08    0.33
   0   1 -19    1.32    0.31
   0  -1 -19    1.27    0.32
   0  -1 -19    1.42    0.34
  -2  -2 -18    0.24    0.25
   0   2 -19    0.53    0.24
   0  -2 -19    0.39    0.27
  -2  -3 -18   -0.02    0.24
  -1   0 -19    0.46    0.24
   1   0 -20    2.02    0.41
  -1   1 -19    0.62    0.26
  -1  -1 -19    0.42    0.27
   1  -1 -20    0.11    0.27
  -1  -2 -19    0.45    0.29
   1   3  19    0.56    0.22
   0   0   0    0.00    0.00
;
_shelx_hkl_checksum     31689
_shelx_res_file
;
TITL 2APPH in P2(1)
CELL  0.71073   5.1593   8.6124  13.5745   90.000   97.087   90.000
ZERR     2.00   0.0006   0.0009   0.0019    0.000    0.004    0.000
LATT  -1
SYMM  - X, 1/2 + Y, - Z
SFAC  C    H    N    O
UNIT  26   24   4    8
MERG   2
OMIT    -3.00  50.00
EQIV $1 x+1, y, z+1
HTAB C12 O23_$1
EQIV $2 -x+2, y-1/2, -z+1
HTAB C14 O21_$2
EQIV $3 -x, y+1/2, -z+1
HTAB N12 O23_$3
EQIV $4 x, y, z+1
HTAB N12 O21_$4
HTAB N12 O22_$4
HTAB N11 O24_$3
HTAB O22 O23
FMAP   2
PLAN    5
ACTA
BOND   $H
CONF
L.S.  14
WGHT    0.079600    0.594900
FVAR       0.35417
MOLE    1
C11   1    0.597282    0.465858    0.898297    11.00000    0.03870    0.03856 =
         0.04263    0.00935    0.00373   -0.01054
C12   1    0.797413    0.371892    0.946305    11.00000    0.05196    0.05174 =
         0.05450    0.02011   -0.01447   -0.00568
AFIX  43
H12   2    0.823296    0.365663    1.015215    11.00000   -1.20000
AFIX   0
C13   1    0.951550    0.290830    0.891280    11.00000    0.03447    0.04606 =
         0.08298    0.01634   -0.00770    0.00037
AFIX  43
H13   2    1.080865    0.226841    0.923164    11.00000   -1.20000
AFIX   0
C14   1    0.922123    0.300460    0.788246    11.00000    0.04554    0.04406 =
         0.08404   -0.00252    0.01363    0.00906
AFIX  43
H14   2    1.032335    0.246590    0.751015    11.00000   -1.20000
AFIX   0
C15   1    0.726272    0.391543    0.743972    11.00000    0.04554    0.04848 =
         0.05191   -0.00674    0.00249    0.00070
AFIX  43
H15   2    0.700196    0.399236    0.675124    11.00000   -1.20000
AFIX   0
N11   3    0.568257    0.471407    0.798807    11.00000    0.03377    0.03820 =
         0.03824    0.00592    0.00172   -0.00161
N12   3    0.439250    0.550938    0.946149    11.00000    0.05917    0.06559 =
         0.03588    0.01115    0.01049    0.01621
AFIX  93
H12A  2    0.321644    0.607893    0.913424    11.00000   -1.20000
H12B  2    0.454245    0.549224    1.009944    11.00000   -1.20000
AFIX   0
H1N   2    0.447824    0.537661    0.764399    11.00000    0.03079
MOLE    2
C21   1    0.128752    0.344486    0.333098    11.00000    0.02941    0.03116 =
         0.02983    0.00076    0.00251    0.00410
C22   1    0.070696    0.346444    0.430299    11.00000    0.04598    0.04816 =
         0.03230   -0.00349    0.00567   -0.00632
AFIX  43
H22   2   -0.061537    0.281962    0.447176    11.00000   -1.20000
AFIX   0
C23   1    0.199823    0.439351    0.502633    11.00000    0.06791    0.05839 =
         0.03261   -0.00923    0.00116   -0.00005
AFIX  43
H23   2    0.153102    0.438535    0.566646    11.00000   -1.20000
AFIX   0
C24   1    0.396840    0.532636    0.479729    11.00000    0.05628    0.05274 =
         0.04227   -0.01640   -0.00575   -0.00343
AFIX  43
H24   2    0.484953    0.596866    0.527777    11.00000   -1.20000
AFIX   0
C25   1    0.464828    0.530925    0.384031    11.00000    0.03946    0.04740 =
         0.05103   -0.00100   -0.00090   -0.00608
AFIX  43
H25   2    0.603474    0.592495    0.369717    11.00000   -1.20000
AFIX   0
C26   1    0.334717    0.441295    0.308930    11.00000    0.03099    0.03242 =
         0.03608    0.00196    0.00308    0.00437
C27   1    0.433216    0.463418    0.209325    11.00000    0.03982    0.04628 =
         0.04363    0.01064    0.00664   -0.00062
C28   1   -0.045484    0.237819    0.264780    11.00000    0.03808    0.03069 =
         0.03074    0.00292    0.00061    0.00348
O21   4    0.614207    0.551460    0.202108    11.00000    0.06657    0.07310 =
         0.07532   -0.00147    0.03301   -0.02325
O22   4    0.330598    0.388980    0.132619    11.00000    0.06518    0.09276 =
         0.03252    0.00086    0.01521   -0.01619
O23   4   -0.015407    0.224077    0.174192    11.00000    0.05588    0.05590 =
         0.02828   -0.00645    0.00295   -0.00929
O24   4   -0.214755    0.163505    0.301954    11.00000    0.05632    0.05477 =
         0.03454   -0.00411    0.00221   -0.02146
H22A  2    0.165789    0.319934    0.148775    11.00000    0.07984
HKLF 4
REM  2APPH in P2(1)
REM R1 =  0.0588 for    1972 Fo > 4sig(Fo)  and  0.0624 for all    2099 data
REM    180 parameters refined using      1 restraints
END
WGHT      0.0796      0.5949
REM Highest difference peak  0.348,  deepest hole -0.244,  1-sigma level  0.076
Q1    1   0.5465  0.6581  0.6949  11.00000  0.05    0.35
Q2    1   0.1432  0.1542  0.3028  11.00000  0.05    0.32
Q3    1   0.0044  0.5341  0.4833  11.00000  0.05    0.32
Q4    1  -0.0156  0.4447  0.3088  11.00000  0.05    0.30
Q5    1   0.4745  0.3472  0.3345  11.00000  0.05    0.29
;
_shelx_res_checksum     23337
_shelxl_version_number        2.014
data_Global
_journal_date_recd_electronic     2019-08-27
_journal_date_accepted     2019-09-19
_journal_name_full     'Acta Crystallographica, Section E'
_journal_year     2019
_journal_volume     75
_journal_issue     11
_journal_page_first     1627
_journal_page_last     1631
_journal_paper_category     GO
_journal_paper_doi     10.1107/S2056989019012957
_journal_coeditor_code     FF2163
_publ_contact_author_name     'S Athimoolam'
_publ_contact_author_address
;
Department of Physics
University College of Engineering
Anna University
Nagercoil 629 004
;
_publ_contact_author_email     athi81s@yahoo.co.in
_publ_contact_author_fax     ?
_publ_contact_author_phone     919787100212
_publ_section_title
;
Crystal structure and Hirshfeld surface analysis of 2-aminopyridinium hydrogen
phthalate
;
loop_
    _publ_author_name
    _publ_author_footnote
    _publ_author_address
    'Siva, V.' .
;
Department of Physics
School of Advanced Sciences
Kalasalingam Academy of Research and Education
Krishnankoil - 626 126
India
Condensed Matter Physics Laboratory
International Research Centre
Kalasalingam Academy of Research and Education
Krishnankoil - 626 126
India
;
    'Suresh, M.' .
;
Department of Physics
Er. Perumal Manimekalai College of Engineering
Hosur 635 117
India
;
    'Athimoolam, S.' .
;
Department of Physics
University College of Engineering
Anna University
Nagercoil 629 004
India
;
    'Asath Bahadur, S.' .
;
Department of Physics
School of Advanced Sciences
Kalasalingam Academy of Research and Education
Krishnankoil - 626 126
India
Condensed Matter Physics Laboratory
International Research Centre
Kalasalingam Academy of Research and Education
Krishnankoil - 626 126
India
;
_publ_section_synopsis
;
New proton-transfer single crystals of 2-aminopyridinium phthalate were
obtained with the aim of synthesizing a new non-linear optical (NLO) material,
which is achieved with the help of extensive hydrogen-bonding interactions
between the ions.
;
