# Supplementary material for: Crystal structure and Hirshfeld surface analysis of 2-amino­pyridinium hydrogen phthalate
Source: Acta Crystallogr E Crystallogr Commun. 2019 Oct 8;75(Pt 11):1627–31. doi: 10.1107/S2056989019012957 (PMC6829739; doi:10.1107/S2056989019012957)
Supplement: Supplementary file 2 [file e-75-01627-Isup2.hkl]

data_I                                                                          
_shelx_title ' 2APPH in P2(1)'                                                  
_shelx_refln_list_code          4                                               
_shelx_F_calc_maximum       94.75                                               
_exptl_crystal_F_000       272.00                                               
_reflns_d_resolution_high  0.8409                                               
                                                                                
loop_                                                                           
 _space_group_symop_operation_xyz                                               
 'x, y, z'                                                                      
 '-x, y+1/2, -z'                                                                
                                                                                
_cell_length_a     5.1593                                                       
_cell_length_b     8.6124                                                       
_cell_length_c    13.5745                                                       
_cell_angle_alpha  90.000                                                       
_cell_angle_beta   97.087                                                       
_cell_angle_gamma  90.000                                                       
                                                                                
_shelx_F_squared_multiplier     1.000                                           
                                                                                
loop_                                                                           
 _refln_index_h                                                                 
 _refln_index_k                                                                 
 _refln_index_l                                                                 
 _refln_F_squared_calc                                                          
 _refln_F_squared_meas                                                          
 _refln_F_squared_sigma                                                         
 _refln_observed_status                                                         
   0 -10   0         37.47         43.41         2.83 o                         
   1 -10   0         11.11         12.54         0.99 o                         
   1  -9   0         38.47         41.75         1.37 o                         
   2  -9   0         17.26         17.37         1.14 o                         
   0  -8   0         15.60         18.45         0.91 o                         
   1  -8   0         15.95         16.46         0.87 o                         
   2  -8   0         25.03         25.39         0.95 o                         
   3  -8   0          0.38          1.28         0.54 o                         
   1  -7   0          0.35          0.06         0.24 o                         
   2  -7   0         63.49         64.52         1.43 o                         
   3  -7   0         26.64         25.49         1.36 o                         
   4  -7   0         21.76         22.64         1.18 o                         
   0  -6   0         44.62         50.71         1.10 o                         
   1  -6   0          0.42          0.24         0.23 o                         
   2  -6   0          1.01          0.64         0.35 o                         
   3  -6   0         51.86         80.70         2.02 o                         
   4  -6   0         14.31         13.05         0.68 o                         
   1  -5   0         20.10         18.57         0.53 o                         
   2  -5   0          0.22          0.60         0.28 o                         
   3  -5   0        277.65        263.64         3.42 o                         
   4  -5   0         15.66         15.46         0.68 o                         
   5  -5   0         16.24         19.38         1.06 o                         
   0  -4   0        105.23        112.83         1.95 o                         
   1  -4   0         51.52         52.51         0.88 o                         
   2  -4   0        998.87        947.69        10.03 o                         
   3  -4   0         44.57         43.85         0.99 o                         
   4  -4   0         21.41         23.81         0.80 o                         
   5  -4   0         24.63         20.89         1.07 o                         
   1  -3   0        127.51        139.21         1.83 o                         
   2  -3   0         58.05         47.60         0.84 o                         
   3  -3   0         34.02         54.87         0.98 o                         
   4  -3   0        130.40        115.62         1.65 o                         
   5  -3   0          8.91          9.13         0.85 o                         
   0  -2   0       2813.01       2805.78       274.97 o                         
   1  -2   0       8974.47       7781.42       117.67 o                         
   2  -2   0        180.05        186.02         2.22 o                         
   3  -2   0         75.46         68.02         1.15 o                         
   4  -2   0         81.38         73.21         1.18 o                         
   5  -2   0         32.56         29.34         2.69 o                         
   1  -1   0        586.46        541.39         5.85 o                         
   2  -1   0        124.08        129.28         1.50 o                         
   3  -1   0          7.62         20.91         0.58 o                         
   4  -1   0          1.51          0.38         0.31 o                         
   5  -1   0         78.90         73.60         1.70 o                         
   6  -1   0         19.74         18.89         1.19 o                         
   1   0   0        203.61        187.26         1.82 o                         
   2   0   0        537.27        454.55         4.67 o                         
   3   0   0         60.41        117.29         1.78 o                         
   4   0   0          4.59          2.97         0.44 o                         
   5   0   0         28.11         31.19         1.42 o                         
   6   0   0         12.63         15.29         1.49 o                         
   1   1   0        586.51        548.12         5.09 o                         
   2   1   0        124.23        129.80         1.51 o                         
   3   1   0          7.64         19.14         0.65 o                         
   4   1   0          1.50          1.03         0.40 o                         
   5   1   0         78.91         69.00         1.67 o                         
   6   1   0         19.75         18.80         1.48 o                         
   0   2   0       2812.03       3005.86        43.93 o                         
   1   2   0       8977.19       7816.14       102.25 o                         
   2   2   0        180.03        188.54         2.07 o                         
   3   2   0         75.34         68.68         1.57 o                         
   4   2   0         81.34         73.64         1.55 o                         
   5   2   0         32.46         32.43         2.55 o                         
   1   3   0        127.78        138.67         2.10 o                         
   2   3   0         58.02         47.81         0.83 o                         
   3   3   0         34.02         53.39         1.12 o                         
   4   3   0        130.31        117.11         2.12 o                         
   5   3   0          8.90          8.03         0.84 o                         
   0   4   0        105.45        115.94         1.68 o                         
   1   4   0         51.35         51.30         0.76 o                         
   2   4   0        999.07        938.21        14.57 o                         
   3   4   0         44.54         42.78         0.94 o                         
   4   4   0         21.40         22.85         1.44 o                         
   5   4   0         24.62         20.53         1.12 o                         
   1   5   0         20.14         19.13         0.41 o                         
   2   5   0          0.23         -0.06         0.15 o                         
   3   5   0        277.65        265.70         4.62 o                         
   4   5   0         15.68         15.03         0.88 o                         
   5   5   0         16.27         16.31         1.06 o                         
   0   6   0         44.62         48.99         1.08 o                         
   1   6   0          0.42          0.24         0.17 o                         
   2   6   0          1.03          0.64         0.45 o                         
   3   6   0         52.04         83.21         6.38 o                         
   4   6   0         14.32         12.99         0.76 o                         
   1   7   0          0.34         -0.10         0.18 o                         
   2   7   0         63.51         59.60         1.96 o                         
   3   7   0         26.68         23.49         1.35 o                         
   4   7   0         21.82         21.77         1.52 o                         
   0   8   0         15.63         16.90         1.20 o                         
   1   8   0         15.96         15.83         0.80 o                         
   2   8   0         25.02         24.99         1.32 o                         
   3   8   0          0.38          0.57         0.60 o                         
   1   9   0         38.48         39.95         2.27 o                         
   2   9   0         17.29         17.78         1.83 o                         
   0  10   0         37.44         43.29         2.15 o                         
   1  10   0         11.10         11.32         1.59 o                         
  -1 -10   1          8.55          8.91         1.31 o                         
   0 -10   1         25.23         29.78         0.90 o                         
   1 -10   1         13.08         11.76         0.98 o                         
  -2  -9   1          8.35          9.38         1.10 o                         
  -1  -9   1         63.29         59.17         1.92 o                         
   0  -9   1         48.09         57.73         1.26 o                         
   1  -9   1         22.56         22.80         1.22 o                         
   2  -9   1          5.47          6.07         0.76 o                         
  -3  -8   1         15.30         14.31         1.06 o                         
  -2  -8   1         36.42         36.93         1.64 o                         
  -1  -8   1          4.70          6.70         0.68 o                         
   0  -8   1          4.33          5.52         0.45 o                         
   1  -8   1         66.88         67.24         1.69 o                         
   2  -8   1         13.76         14.05         0.83 o                         
   3  -8   1         15.42         14.88         1.08 o                         
  -4  -7   1          6.29          5.97         0.81 o                         
  -3  -7   1          4.79          4.40         0.66 o                         
  -2  -7   1        111.55        104.96         2.32 o                         
  -1  -7   1        103.63        100.69         1.60 o                         
   0  -7   1         18.86         19.79         0.48 o                         
   1  -7   1         66.99         60.29         0.94 o                         
   2  -7   1         78.57         75.76         1.59 o                         
   3  -7   1         23.78         22.94         1.10 o                         
   4  -7   1          5.75          6.93         0.86 o                         
  -4  -6   1          0.86          0.82         0.52 o                         
  -3  -6   1        216.37        222.45         4.18 o                         
  -2  -6   1          1.48          1.54         0.41 o                         
  -1  -6   1         15.90         15.99         0.53 o                         
   0  -6   1         24.07         27.46         0.48 o                         
   1  -6   1         25.71         23.69         0.50 o                         
   2  -6   1        172.35        157.40         2.59 o                         
   3  -6   1        158.67        148.77         3.04 o                         
   4  -6   1          3.81          3.74         0.39 o                         
  -5  -5   1          1.35          1.78         0.43 o                         
  -4  -5   1         13.81         14.27         0.67 o                         
  -3  -5   1         21.01         23.40         0.70 o                         
  -2  -5   1        123.61        107.25         2.19 o                         
  -1  -5   1         57.83         54.87         0.97 o                         
   0  -5   1        237.15        266.36         3.06 o                         
   1  -5   1        108.86        105.42         1.37 o                         
   2  -5   1         60.67         48.50         1.09 o                         
   3  -5   1        162.21        159.50         2.24 o                         
   4  -5   1         31.58         27.96         0.87 o                         
   5  -5   1          9.30          9.88         0.88 o                         
  -5  -4   1          8.97         10.47         1.35 o                         
  -4  -4   1        129.75        122.22         2.17 o                         
  -3  -4   1         41.40         41.79         1.11 o                         
  -2  -4   1        399.28        357.20         6.86 o                         
  -1  -4   1          2.44          3.23         0.33 o                         
   0  -4   1         18.16         22.91         0.42 o                         
   1  -4   1        228.76        206.47         2.40 o                         
   2  -4   1       1079.89       1007.37        10.77 o                         
   3  -4   1          2.57          5.18         0.42 o                         
   4  -4   1         55.65         45.57         1.14 o                         
   5  -4   1          4.62          4.54         0.71 o                         
  -5  -3   1         18.23         16.81         1.04 o                         
  -4  -3   1         89.89         88.07         1.52 o                         
  -3  -3   1         41.67         44.48         0.98 o                         
  -2  -3   1        458.35        437.92         6.04 o                         
  -1  -3   1         63.46         61.00         0.81 o                         
   0  -3   1        574.05        665.40         6.99 o                         
   1  -3   1        143.09        125.44         1.52 o                         
   2  -3   1        327.48        348.93         3.57 o                         
   3  -3   1          7.91         27.75         0.64 o                         
   4  -3   1         72.39         67.09         1.12 o                         
   5  -3   1         16.36         19.26         1.12 o                         
  -6  -2   1          6.62          9.32         1.01 o                         
  -5  -2   1         35.27         35.14         1.83 o                         
  -4  -2   1         56.06         54.58         1.10 o                         
  -3  -2   1         56.93         67.61         1.15 o                         
  -2  -2   1        297.72        285.21         3.03 o                         
  -1  -2   1       1655.34       1582.46        18.40 o                         
   0  -2   1         71.44         83.51         1.08 o                         
   1  -2   1       4238.98       3901.84        51.12 o                         
   2  -2   1        119.50        117.03         1.27 o                         
   3  -2   1         39.03         49.79         0.97 o                         
   4  -2   1          1.18          0.93         0.22 o                         
   5  -2   1         17.27         20.72         1.09 o                         
  -6  -1   1         36.97         34.72         1.57 o                         
  -5  -1   1         17.22         17.16         0.88 o                         
  -4  -1   1        136.24        130.06         2.06 o                         
  -3  -1   1        223.32        257.95         3.39 o                         
  -2  -1   1        285.14        280.12         2.77 o                         
  -1  -1   1        866.58        823.96         8.16 o                         
   0  -1   1        654.96        728.95        17.67 o                         
   1  -1   1       1651.10       1551.89        16.51 o                         
   2  -1   1        163.71        167.72         1.88 o                         
   3  -1   1         10.70         38.68         0.85 o                         
   4  -1   1          4.17          1.42         0.38 o                         
   5  -1   1         12.29         15.18         0.88 o                         
   6  -1   1          2.34          3.94         0.81 o                         
  -6   0   1         35.84         47.69         2.13 o                         
  -5   0   1         18.93         16.45         0.88 o                         
  -4   0   1          6.77          6.02         0.52 o                         
  -3   0   1        360.46        413.22         4.75 o                         
  -2   0   1          4.66          8.75         0.25 o                         
  -1   0   1        375.54        344.78         3.25 o                         
   0   0   1        265.60         -0.07         0.05 o                         
   1   0   1       1557.70       1349.43        14.35 o                         
   2   0   1        414.58        369.59         3.86 o                         
   3   0   1          7.11         21.23         0.62 o                         
   4   0   1          0.46         -0.01         0.30 o                         
   5   0   1          6.98          8.39         0.73 o                         
   6   0   1         14.65         18.95         1.63 o                         
  -6   1   1         36.97         35.69         1.75 o                         
  -5   1   1         17.20         18.54         1.01 o                         
  -4   1   1        136.09        130.28         2.32 o                         
  -3   1   1        223.36        256.51         3.40 o                         
  -2   1   1        285.22        278.57         2.77 o                         
  -1   1   1        867.51        827.13         7.64 o                         
   0   1   1        654.99        696.61        17.12 o                         
   1   1   1       1649.27       1540.96        18.11 o                         
   2   1   1        163.64        166.97         1.89 o                         
   3   1   1         10.78         38.65         1.22 o                         
   4   1   1          4.14          1.91         0.41 o                         
   5   1   1         12.27         15.37         1.02 o                         
   6   1   1          2.35          4.28         1.68 o                         
  -6   2   1          6.60          9.06         1.03 o                         
  -5   2   1         35.20         38.21         2.42 o                         
  -4   2   1         56.15         52.02         1.26 o                         
  -3   2   1         57.06         68.03         1.16 o                         
  -2   2   1        298.23        287.32         2.84 o                         
  -1   2   1       1655.84       1577.16        14.59 o                         
   0   2   1         71.28         85.45         0.92 o                         
   1   2   1       4238.44       3875.26        49.00 o                         
   2   2   1        119.42        116.35         1.55 o                         
   3   2   1         39.01         47.75         1.12 o                         
   4   2   1          1.18          0.39         0.33 o                         
   5   2   1         17.30         18.79         1.09 o                         
  -5   3   1         18.27         15.94         1.09 o                         
  -4   3   1         89.99         90.91         1.76 o                         
  -3   3   1         41.64         44.96         0.98 o                         
  -2   3   1        458.83        442.18         4.52 o                         
  -1   3   1         63.21         60.53         1.08 o                         
   0   3   1        573.93        663.43         6.58 o                         
   1   3   1        143.33        126.83         1.49 o                         
   2   3   1        326.99        348.09         4.84 o                         
   3   3   1          7.89         27.64         0.75 o                         
   4   3   1         72.43         70.03         1.50 o                         
   5   3   1         16.36         17.71         1.07 o                         
  -5   4   1          8.99          9.05         0.88 o                         
  -4   4   1        129.63        123.74         2.64 o                         
  -3   4   1         41.58         41.25         0.89 o                         
  -2   4   1        399.64        355.68         4.92 o                         
  -1   4   1          2.45          2.43         0.26 o                         
   0   4   1         18.15         24.12         0.38 o                         
   1   4   1        229.00        210.34         3.02 o                         
   2   4   1       1080.41       1028.78        11.93 o                         
   3   4   1          2.59          5.57         0.39 o                         
   4   4   1         55.64         45.46         1.43 o                         
   5   4   1          4.61          3.82         0.71 o                         
  -5   5   1          1.34          1.23         0.56 o                         
  -4   5   1         13.85         13.57         0.84 o                         
  -3   5   1         21.08         23.39         1.05 o                         
  -2   5   1        123.39        103.56         2.67 o                         
  -1   5   1         57.70         54.22         1.03 o                         
   0   5   1        237.20        279.44         3.82 o                         
   1   5   1        108.74        102.85         1.62 o                         
   2   5   1         60.60         48.32         1.13 o                         
   3   5   1        162.22        160.67         3.06 o                         
   4   5   1         31.62         26.82         1.10 o                         
   5   5   1          9.34          9.81         0.95 o                         
  -4   6   1          0.86          0.74         0.39 o                         
  -3   6   1        216.19        224.92         5.14 o                         
  -2   6   1          1.47          1.90         0.64 o                         
  -1   6   1         15.90         15.41         0.40 o                         
   0   6   1         24.15         28.54         0.53 o                         
   1   6   1         25.78         22.84         0.54 o                         
   2   6   1        172.20        154.88         2.33 o                         
   3   6   1        158.69        144.33         2.84 o                         
   4   6   1          3.80          3.84         0.55 o                         
  -4   7   1          6.27          5.82         1.01 o                         
  -3   7   1          4.78          4.54         0.80 o                         
  -2   7   1        111.52        106.20         2.84 o                         
  -1   7   1        103.71         96.54         1.48 o                         
   0   7   1         18.80         20.50         0.57 o                         
   1   7   1         67.06         57.77         1.03 o                         
   2   7   1         78.61         72.99         2.22 o                         
   3   7   1         23.86         23.11         1.38 o                         
   4   7   1          5.78          6.25         1.04 o                         
  -3   8   1         15.30         14.69         1.32 o                         
  -2   8   1         36.39         35.62         1.52 o                         
  -1   8   1          4.74          5.84         0.54 o                         
   0   8   1          4.33          5.99         0.62 o                         
   1   8   1         66.82         62.10         1.80 o                         
   2   8   1         13.72         13.71         1.67 o                         
   3   8   1         15.43         15.42         1.35 o                         
  -2   9   1          8.39          7.33         1.44 o                         
  -1   9   1         63.32         56.54         3.67 o                         
   0   9   1         48.11         58.97         2.19 o                         
   1   9   1         22.55         21.74         1.01 o                         
   2   9   1          5.48          5.10         1.28 o                         
  -1  10   1          8.55         10.52         1.44 o                         
   0  10   1         25.23         31.35         1.32 o                         
   1  10   1         13.05         11.80         1.51 o                         
  -1 -10   2         39.17         38.88         1.63 o                         
   0 -10   2          0.86          0.81         0.36 o                         
  -2  -9   2          0.26          0.97         0.67 o                         
  -1  -9   2         10.63         12.18         0.90 o                         
   0  -9   2          2.72          2.89         0.42 o                         
   1  -9   2          5.87          7.65         0.79 o                         
   2  -9   2          7.92          8.21         0.86 o                         
  -3  -8   2          1.70          3.12         0.64 o                         
  -2  -8   2        180.38        175.37         3.47 o                         
  -1  -8   2          1.49          2.14         0.48 o                         
   0  -8   2          8.61          9.76         0.55 o                         
   1  -8   2         22.08         22.26         0.74 o                         
   2  -8   2          5.94          6.78         0.73 o                         
   3  -8   2          3.54          3.91         0.59 o                         
  -4  -7   2         24.81         21.17         1.12 o                         
  -3  -7   2         11.54         12.07         0.94 o                         
  -2  -7   2         25.96         27.51         1.22 o                         
  -1  -7   2         27.19         24.06         0.60 o                         
   0  -7   2         52.72         57.01         0.89 o                         
   1  -7   2         16.78         18.05         0.48 o                         
   2  -7   2         45.86         38.16         1.09 o                         
   3  -7   2         77.68         74.22         1.65 o                         
   4  -7   2         27.67         25.09         1.23 o                         
  -4  -6   2          5.10          5.18         0.79 o                         
  -3  -6   2        216.41        213.85         4.03 o                         
  -2  -6   2         21.91         21.10         0.87 o                         
  -1  -6   2        132.91        127.48         1.66 o                         
   0  -6   2         20.69         27.81         0.57 o                         
   1  -6   2         10.63          9.67         0.36 o                         
   2  -6   2         54.13         54.69         1.25 o                         
   3  -6   2        104.91         97.52         1.53 o                         
   4  -6   2         32.02         31.84         0.95 o                         
  -5  -5   2          5.25          5.26         0.57 o                         
  -4  -5   2          6.48          7.91         0.58 o                         
  -3  -5   2         68.17        100.97         3.33 o                         
  -2  -5   2        157.23        143.62         3.41 o                         
  -1  -5   2        193.55        198.86         2.57 o                         
   0  -5   2        293.04        343.83         4.22 o                         
   1  -5   2         18.33         17.94         0.44 o                         
   2  -5   2        281.88        252.48         3.27 o                         
   3  -5   2        100.60         90.34         1.47 o                         
   4  -5   2         13.01         14.95         1.12 o                         
   5  -5   2          2.34          2.71         0.75 o                         
  -5  -4   2          0.74          0.75         0.40 o                         
  -4  -4   2        126.10        119.91         2.53 o                         
  -3  -4   2         23.85         27.47         0.88 o                         
  -2  -4   2        210.80        197.51         4.96 o                         
  -1  -4   2        521.92        508.64         6.05 o                         
   0  -4   2        361.85        398.93         4.82 o                         
   1  -4   2         10.04          9.69         0.43 o                         
   2  -4   2        235.42        210.69         2.51 o                         
   3  -4   2        134.83        131.89         1.72 o                         
   4  -4   2         24.74         21.60         0.78 o                         
   5  -4   2         12.19         13.48         0.99 o                         
  -5  -3   2          9.64          9.12         0.85 o                         
  -4  -3   2         50.36         47.01         1.01 o                         
  -3  -3   2        130.10        127.90         2.10 o                         
  -2  -3   2        114.43        127.63         1.56 o                         
  -1  -3   2        229.75        221.90         4.10 o                         
   0  -3   2         21.37         17.77         0.34 o                         
   1  -3   2       2156.71       2116.67        22.03 o                         
   2  -3   2         81.42         64.57         0.84 o                         
   3  -3   2        156.65        152.07         1.94 o                         
   4  -3   2         63.01         53.41         1.06 o                         
   5  -3   2         15.78         14.56         0.99 o                         
  -6  -2   2          3.83          3.38         0.75 o                         
  -5  -2   2         47.90         49.95         1.63 o                         
  -4  -2   2          1.57          4.01         0.40 o                         
  -3  -2   2          2.90         15.31         0.90 o                         
  -2  -2   2        578.82        572.00         5.79 o                         
  -1  -2   2       1177.23       1084.33        11.72 o                         
   0  -2   2        333.49        376.91         4.49 o                         
   1  -2   2        972.73        894.33         9.50 o                         
   2  -2   2        109.15         98.08         1.44 o                         
   3  -2   2         89.67        120.11         1.83 o                         
   4  -2   2         49.01         46.22         1.05 o                         
   5  -2   2         11.41         14.84         1.08 o                         
  -6  -1   2          1.58          1.92         0.72 o                         
  -5  -1   2         29.74         27.39         1.05 o                         
  -4  -1   2         15.73         17.81         0.65 o                         
  -3  -1   2         78.53         81.67         1.34 o                         
  -2  -1   2        200.48        189.60         1.96 o                         
  -1  -1   2        896.35        840.91         7.76 o                         
   0  -1   2       1441.43       1512.22        17.96 o                         
   1  -1   2        512.99        439.20         5.29 o                         
   2  -1   2       1069.29       1018.47        12.02 o                         
   3  -1   2        172.54        184.85         2.59 o                         
   4  -1   2         64.10         64.04         1.43 o                         
   5  -1   2         37.33         36.51         1.21 o                         
  -6   0   2         17.11         19.29         1.60 o                         
  -5   0   2         14.15         15.05         1.06 o                         
  -4   0   2          5.13          4.24         0.47 o                         
  -3   0   2        293.60        336.14         3.94 o                         
  -2   0   2         35.50         35.86         0.53 o                         
  -1   0   2         52.19         48.84         0.58 o                         
   0   0   2       1652.09       1670.04        22.16 o                         
   1   0   2        351.91        335.10         4.08 o                         
   2   0   2          9.42          7.74         0.33 o                         
   3   0   2         47.64         71.23         1.27 o                         
   4   0   2          0.13          1.00         0.36 o                         
   5   0   2          0.79          0.01         0.42 o                         
  -6   1   2          1.58          1.12         0.64 o                         
  -5   1   2         29.76         28.15         1.02 o                         
  -4   1   2         15.75         18.56         0.74 o                         
  -3   1   2         78.45         80.91         1.34 o                         
  -2   1   2        200.52        189.95         1.96 o                         
  -1   1   2        895.75        831.90         7.76 o                         
   0   1   2       1441.37       1522.76        17.98 o                         
   1   1   2        513.55        440.38         5.29 o                         
   2   1   2       1068.80       1009.59        12.05 o                         
   3   1   2        172.54        183.86         2.90 o                         
   4   1   2         64.22         63.25         1.45 o                         
   5   1   2         37.33         35.78         1.19 o                         
  -6   2   2          3.83          4.26         0.84 o                         
  -5   2   2         47.86         49.12         1.81 o                         
  -4   2   2          1.58          3.86         0.44 o                         
  -3   2   2          2.89         14.26         0.89 o                         
  -2   2   2        578.83        570.61         5.44 o                         
  -1   2   2       1176.99       1097.48        13.31 o                         
   0   2   2        334.00        376.68         3.80 o                         
   1   2   2        972.04        889.70        10.49 o                         
   2   2   2        109.30         96.48         1.84 o                         
   3   2   2         89.68        122.08         2.08 o                         
   4   2   2         48.93         48.12         1.23 o                         
   5   2   2         11.46         13.42         1.04 o                         
  -5   3   2          9.64          8.36         0.98 o                         
  -4   3   2         50.31         48.51         1.16 o                         
  -3   3   2        130.04        128.60         1.86 o                         
  -2   3   2        114.44        127.96         1.55 o                         
  -1   3   2        229.67        225.26         3.29 o                         
   0   3   2         21.47         18.26         0.31 o                         
   1   3   2       2155.83       2091.60        27.67 o                         
   2   3   2         81.33         62.74         1.31 o                         
   3   3   2        156.76        151.61         2.48 o                         
   4   3   2         63.08         52.73         1.29 o                         
   5   3   2         15.83         14.88         1.10 o                         
  -5   4   2          0.73          1.20         0.87 o                         
  -4   4   2        125.99        116.10         2.56 o                         
  -3   4   2         23.93         27.33         0.89 o                         
  -2   4   2        210.79        187.50         2.82 o                         
  -1   4   2        522.32        511.09        11.22 o                         
   0   4   2        361.92        407.19         4.12 o                         
   1   4   2         10.18         10.85         0.29 o                         
   2   4   2        235.25        218.85         3.02 o                         
   3   4   2        134.65        133.53         2.21 o                         
   4   4   2         24.72         22.30         1.03 o                         
   5   4   2         12.20         14.39         1.09 o                         
  -5   5   2          5.25          4.34         0.69 o                         
  -4   5   2          6.48          8.22         0.70 o                         
  -3   5   2         68.12        104.14         4.26 o                         
  -2   5   2        157.22        139.92         2.56 o                         
  -1   5   2        193.55        196.14         2.94 o                         
   0   5   2        293.11        349.69         4.28 o                         
   1   5   2         18.33         18.56         0.36 o                         
   2   5   2        282.03        255.05         4.35 o                         
   3   5   2        100.50         94.04         1.63 o                         
   4   5   2         12.99         14.57         1.02 o                         
   5   5   2          2.33          2.97         0.69 o                         
  -4   6   2          5.11          4.70         0.55 o                         
  -3   6   2        216.36        208.38         4.96 o                         
  -2   6   2         21.99         20.85         1.32 o                         
  -1   6   2        132.85        127.88         2.08 o                         
   0   6   2         20.67         27.99         0.59 o                         
   1   6   2         10.65          9.64         0.37 o                         
   2   6   2         54.16         55.97         1.32 o                         
   3   6   2        105.00         96.02         2.12 o                         
   4   6   2         32.02         32.43         1.22 o                         
  -4   7   2         24.81         20.05         1.61 o                         
  -3   7   2         11.55         13.14         1.20 o                         
  -2   7   2         25.97         28.91         1.36 o                         
  -1   7   2         27.16         22.54         0.57 o                         
   0   7   2         52.78         55.89         0.89 o                         
   1   7   2         16.80         16.83         0.51 o                         
   2   7   2         45.81         37.90         0.82 o                         
   3   7   2         77.61         72.60         1.71 o                         
   4   7   2         27.61         23.84         1.03 o                         
  -3   8   2          1.69          2.82         0.75 o                         
  -2   8   2        180.29        172.02         4.22 o                         
  -1   8   2          1.49          1.26         0.40 o                         
   0   8   2          8.62         10.51         0.70 o                         
   1   8   2         22.08         21.25         0.96 o                         
   2   8   2          5.92          5.09         0.36 o                         
   3   8   2          3.53          4.42         0.90 o                         
  -2   9   2          0.27          0.24         0.72 o                         
  -1   9   2         10.64          8.85         1.28 o                         
   0   9   2          2.70          3.82         0.84 o                         
   1   9   2          5.85          6.99         0.68 o                         
   2   9   2          7.90          7.33         1.44 o                         
  -1  10   2         39.18         35.64         2.31 o                         
   0  10   2          0.86          0.73         0.52 o                         
   0 -10   3          5.20          5.08         0.56 o                         
  -2  -9   3          2.16          0.55         0.63 o                         
  -1  -9   3          2.14          2.30         0.60 o                         
   0  -9   3         16.33         18.77         0.79 o                         
   1  -9   3         28.43         26.92         1.13 o                         
   2  -9   3          6.30          6.68         0.81 o                         
  -3  -8   3          1.93          4.49         0.72 o                         
  -2  -8   3          3.86          3.51         1.51 o                         
  -1  -8   3         18.76         18.48         0.64 o                         
   0  -8   3          5.32          6.34         0.50 o                         
   1  -8   3          6.75          5.84         1.15 o                         
   2  -8   3         19.74         19.98         1.00 o                         
   3  -8   3         13.61         15.94         1.06 o                         
  -4  -7   3         11.85          9.15         0.93 o                         
  -3  -7   3         11.55         16.21         1.02 o                         
  -2  -7   3         25.83         19.23         0.92 o                         
  -1  -7   3         23.88         23.77         0.68 o                         
   0  -7   3         19.19         24.35         0.55 o                         
   1  -7   3         59.52         54.60         1.04 o                         
   2  -7   3         28.00         23.08         0.86 o                         
   3  -7   3          5.87          5.62         0.59 o                         
   4  -7   3          9.01          8.50         0.91 o                         
  -4  -6   3          1.34          1.16         0.32 o                         
  -3  -6   3         47.44         70.55         3.03 o                         
  -2  -6   3          5.45          7.86         0.85 o                         
  -1  -6   3         99.37         96.21         1.59 o                         
   0  -6   3         41.44         48.04         0.90 o                         
   1  -6   3         29.34         26.08         0.66 o                         
   2  -6   3         20.12         16.64         0.45 o                         
   3  -6   3        110.45        103.40         1.67 o                         
   4  -6   3          5.87          6.00         0.56 o                         
  -5  -5   3          5.67          6.42         0.71 o                         
  -4  -5   3          5.06          3.66         0.54 o                         
  -3  -5   3         30.78         50.39         2.22 o                         
  -2  -5   3         21.61         20.56         0.62 o                         
  -1  -5   3         78.54         74.47         1.63 o                         
   0  -5   3         59.26         70.42         1.10 o                         
   1  -5   3        103.84         97.68         1.51 o                         
   2  -5   3        112.92        101.41         1.39 o                         
   3  -5   3         60.44         68.19         1.37 o                         
   4  -5   3          7.96         10.14         0.61 o                         
   5  -5   3          3.82          4.34         0.71 o                         
  -5  -4   3          4.70          4.94         1.15 o                         
  -4  -4   3         20.97         18.55         0.88 o                         
  -3  -4   3         13.65         13.22         0.66 o                         
  -2  -4   3         33.97         33.13         0.72 o                         
  -1  -4   3         75.14         73.78         0.95 o                         
   0  -4   3        395.93        463.09         5.17 o                         
   1  -4   3         23.46         21.46         0.42 o                         
   2  -4   3         94.44         87.56         1.09 o                         
   3  -4   3         88.98         79.10         1.07 o                         
   4  -4   3          7.38          7.58         0.73 o                         
   5  -4   3         22.31         23.15         1.19 o                         
  -5  -3   3          3.35          1.63         0.58 o                         
  -4  -3   3         10.42          9.58         0.49 o                         
  -3  -3   3        146.74        126.63         2.10 o                         
  -2  -3   3        350.33        364.70         5.14 o                         
  -1  -3   3        259.97        263.00         2.79 o                         
   0  -3   3        616.27        689.90         8.20 o                         
   1  -3   3         91.84         86.94         1.18 o                         
   2  -3   3        151.49        168.25         1.88 o                         
   3  -3   3         36.11         48.90         1.11 o                         
   4  -3   3         29.75         26.75         0.90 o                         
   5  -3   3         14.78         14.16         1.09 o                         
  -6  -2   3         14.52         17.32         1.27 o                         
  -5  -2   3         68.67         68.22         1.92 o                         
  -4  -2   3         16.79         13.32         0.58 o                         
  -3  -2   3         58.12         68.00         1.17 o                         
  -2  -2   3         46.09         52.52         0.80 o                         
  -1  -2   3        295.59        291.88         2.85 o                         
   0  -2   3        226.63        246.07         3.07 o                         
   1  -2   3        745.42        691.02         9.34 o                         
   2  -2   3        231.12        202.76         3.05 o                         
   3  -2   3         69.82         80.43         1.37 o                         
   4  -2   3         66.70         61.91         1.27 o                         
   5  -2   3          0.35          0.79         0.56 o                         
  -6  -1   3          1.82          8.85         0.99 o                         
  -5  -1   3         32.52         38.66         2.62 o                         
  -4  -1   3        123.24        110.80         1.86 o                         
  -3  -1   3        157.89        173.48         2.42 o                         
  -2  -1   3        102.93        103.54         1.19 o                         
  -1  -1   3         98.38         83.00         0.92 o                         
   0  -1   3         18.69         17.87         0.81 o                         
   1  -1   3        562.43        510.73         6.91 o                         
   2  -1   3         73.56         82.24         1.46 o                         
   3  -1   3        163.01        161.21         2.63 o                         
   4  -1   3         12.39         12.65         0.81 o                         
   5  -1   3         33.64         36.61         1.20 o                         
  -6   0   3         73.50         69.84         3.47 o                         
  -5   0   3         21.74         20.37         0.89 o                         
  -4   0   3         27.94         21.71         0.80 o                         
  -3   0   3        102.00         82.60         1.26 o                         
  -2   0   3        249.95        247.86         2.52 o                         
  -1   0   3        359.08        345.68         3.32 o                         
   0   0   3       1155.29       1246.44        16.34 o                         
   1   0   3         97.78         89.28         1.52 o                         
   2   0   3        732.18        633.11         8.54 o                         
   3   0   3        315.66        293.53         5.04 o                         
   4   0   3          1.00          1.44         0.39 o                         
   5   0   3         38.84         42.51         2.37 o                         
  -6   1   3          1.83          9.94         1.53 o                         
  -5   1   3         32.52         32.66         1.65 o                         
  -4   1   3        123.37        110.12         2.13 o                         
  -3   1   3        157.79        170.24         2.63 o                         
  -2   1   3        102.82        104.06         1.19 o                         
  -1   1   3         98.47         83.59         0.92 o                         
   0   1   3         18.70         18.23         0.38 o                         
   1   1   3        562.50        514.25         6.19 o                         
   2   1   3         73.52         83.71         1.60 o                         
   3   1   3        163.02        161.74         4.32 o                         
   4   1   3         12.41         11.98         0.72 o                         
   5   1   3         33.67         35.84         1.20 o                         
  -6   2   3         14.46         17.21         1.29 o                         
  -5   2   3         68.65         66.48         1.95 o                         
  -4   2   3         16.85         11.61         0.54 o                         
  -3   2   3         58.11         67.89         1.18 o                         
  -2   2   3         46.10         52.07         0.79 o                         
  -1   2   3        295.60        296.48         3.49 o                         
   0   2   3        226.78        251.77         3.09 o                         
   1   2   3        745.52        706.18         8.35 o                         
   2   2   3        231.70        205.89         3.51 o                         
   3   2   3         69.87         80.29         1.79 o                         
   4   2   3         66.63         62.54         1.47 o                         
   5   2   3          0.36          1.00         0.78 o                         
  -5   3   3          3.35          3.50         0.67 o                         
  -4   3   3         10.43          9.03         0.57 o                         
  -3   3   3        146.81        127.45         1.87 o                         
  -2   3   3        349.90        365.80         4.09 o                         
  -1   3   3        259.81        271.05         6.17 o                         
   0   3   3        615.90        694.71         6.94 o                         
   1   3   3         92.07         89.81         1.31 o                         
   2   3   3        151.24        166.68         2.93 o                         
   3   3   3         36.01         50.03         1.13 o                         
   4   3   3         29.69         28.50         0.96 o                         
   5   3   3         14.75         14.48         1.09 o                         
  -5   4   3          4.66          6.46         1.30 o                         
  -4   4   3         20.92         18.00         1.18 o                         
  -3   4   3         13.58         12.93         0.42 o                         
  -2   4   3         34.00         33.26         0.68 o                         
  -1   4   3         75.14         73.60         1.47 o                         
   0   4   3        395.85        480.11         4.83 o                         
   1   4   3         23.53         22.45         0.49 o                         
   2   4   3         94.23         88.36         1.71 o                         
   3   4   3         88.95         79.60         1.55 o                         
   4   4   3          7.37          7.32         0.75 o                         
   5   4   3         22.32         21.41         1.18 o                         
  -5   5   3          5.66          4.64         0.70 o                         
  -4   5   3          5.07          4.31         0.55 o                         
  -3   5   3         30.77         54.71         1.89 o                         
  -2   5   3         21.64         19.83         0.66 o                         
  -1   5   3         78.58         74.67         1.02 o                         
   0   5   3         59.31         71.82         1.12 o                         
   1   5   3        103.81         98.33         1.44 o                         
   2   5   3        112.92        101.35         1.90 o                         
   3   5   3         60.41         72.59         1.87 o                         
   4   5   3          7.93          9.46         0.81 o                         
   5   5   3          3.84          3.90         0.73 o                         
  -4   6   3          1.34          0.63         0.47 o                         
  -3   6   3         47.38         73.84         3.55 o                         
  -2   6   3          5.41          7.36         0.41 o                         
  -1   6   3         99.42         93.60         1.28 o                         
   0   6   3         41.68         49.67         0.98 o                         
   1   6   3         29.33         26.62         0.57 o                         
   2   6   3         20.10         16.04         0.71 o                         
   3   6   3        110.30        105.44         2.32 o                         
   4   6   3          5.89          6.10         0.70 o                         
  -4   7   3         11.82         10.21         1.24 o                         
  -3   7   3         11.55         15.72         1.21 o                         
  -2   7   3         25.84         17.66         0.80 o                         
  -1   7   3         23.93         24.42         0.73 o                         
   0   7   3         19.23         25.02         0.60 o                         
   1   7   3         59.56         55.30         1.12 o                         
   2   7   3         28.02         23.97         0.89 o                         
   3   7   3          5.88          5.38         0.55 o                         
   4   7   3          9.03          7.60         0.75 o                         
  -3   8   3          1.93          5.49         0.93 o                         
  -2   8   3          3.84          4.97         1.12 o                         
  -1   8   3         18.70         16.29         0.84 o                         
   0   8   3          5.29          6.52         0.96 o                         
   1   8   3          6.75          5.61         0.63 o                         
   2   8   3         19.76         18.16         1.24 o                         
   3   8   3         13.61         14.42         1.35 o                         
  -2   9   3          2.16          1.12         1.04 o                         
  -1   9   3          2.13          1.28         0.42 o                         
   0   9   3         16.35         19.05         1.63 o                         
   1   9   3         28.48         25.83         1.15 o                         
   2   9   3          6.32          6.14         1.36 o                         
   0  10   3          5.19          5.75         0.96 o                         
  -2  -9   4          4.34          4.83         0.92 o                         
  -1  -9   4          3.89          3.33         0.57 o                         
   0  -9   4          3.53          4.65         0.54 o                         
   1  -9   4          7.93          9.26         1.01 o                         
   2  -9   4         15.81         13.28         1.24 o                         
  -3  -8   4          1.58          3.50         0.86 o                         
  -2  -8   4         33.51         30.66         1.49 o                         
  -1  -8   4          6.47          6.30         0.50 o                         
   0  -8   4          1.45          1.14         0.37 o                         
   1  -8   4          6.30          5.30         0.67 o                         
   2  -8   4          2.90          2.91         0.63 o                         
   3  -8   4          4.70          3.96         0.65 o                         
  -4  -7   4          0.73          0.86         0.58 o                         
  -3  -7   4          1.63         13.68         1.24 o                         
  -2  -7   4         13.84         13.36         1.07 o                         
  -1  -7   4         48.22         45.76         1.05 o                         
   0  -7   4        101.51        111.76         2.13 o                         
   1  -7   4         56.87         50.22         1.22 o                         
   2  -7   4         15.79         14.63         0.53 o                         
   3  -7   4          9.35          7.74         0.44 o                         
  -4  -6   4         14.31         10.60         0.96 o                         
  -3  -6   4         21.14         33.25         0.99 o                         
  -2  -6   4          4.09          3.86         0.26 o                         
  -1  -6   4         59.08         55.62         1.24 o                         
   0  -6   4         18.01         21.90         0.61 o                         
   1  -6   4         10.77         10.05         0.60 o                         
   2  -6   4         19.68         17.56         0.59 o                         
   3  -6   4         13.86         14.28         0.57 o                         
   4  -6   4         10.25          9.33         0.76 o                         
  -5  -5   4          1.47          0.90         0.53 o                         
  -4  -5   4          1.83          2.99         0.82 o                         
  -3  -5   4         10.62         24.21         0.72 o                         
  -2  -5   4         67.07         60.32         1.29 o                         
  -1  -5   4        349.11        348.94         3.91 o                         
   0  -5   4         76.47         84.98         1.45 o                         
   1  -5   4        110.19        104.81         1.78 o                         
   2  -5   4          6.93          4.79         0.42 o                         
   3  -5   4         11.34         15.31         0.84 o                         
   4  -5   4         20.59         17.63         0.95 o                         
  -5  -4   4          3.15          1.98         0.60 o                         
  -4  -4   4         80.15         74.42         1.86 o                         
  -3  -4   4         14.08         35.74         1.36 o                         
  -2  -4   4         14.55         18.70         0.41 o                         
  -1  -4   4         20.47         19.19         0.40 o                         
   0  -4   4         54.84         65.20         1.16 o                         
   1  -4   4         62.65         52.66         1.05 o                         
   2  -4   4          0.00          0.20         0.22 o                         
   3  -4   4         60.79         68.23         1.41 o                         
   4  -4   4         74.40         66.88         1.84 o                         
   5  -4   4          0.87          0.43         0.59 o                         
  -5  -3   4          4.94          4.20         0.68 o                         
  -4  -3   4         25.16         22.45         0.70 o                         
  -3  -3   4         26.19         45.17         1.73 o                         
  -2  -3   4         75.33         84.96         1.62 o                         
  -1  -3   4         32.66         31.83         0.50 o                         
   0  -3   4        308.67        383.69         4.72 o                         
   1  -3   4        336.83        332.77         4.71 o                         
   2  -3   4        304.07        284.15         3.61 o                         
   3  -3   4         41.56         40.41         0.84 o                         
   4  -3   4         24.45         20.83         0.82 o                         
   5  -3   4          3.77          7.08         0.86 o                         
  -5  -2   4         10.86          9.97         0.91 o                         
  -4  -2   4         34.17         28.70         0.84 o                         
  -3  -2   4        227.08        246.88         3.28 o                         
  -2  -2   4          8.77          6.26         0.32 o                         
  -1  -2   4        418.74        403.71         3.94 o                         
   0  -2   4        146.11        163.37         2.14 o                         
   1  -2   4        242.84        232.60         3.40 o                         
   2  -2   4         86.83         77.76         1.55 o                         
   3  -2   4         54.61         48.44         1.14 o                         
   4  -2   4        120.35        108.69         2.12 o                         
   5  -2   4         32.11         33.08         1.40 o                         
  -6  -1   4          1.95          4.89         0.80 o                         
  -5  -1   4         25.48         24.89         1.01 o                         
  -4  -1   4         34.23         33.23         1.00 o                         
  -3  -1   4         56.20         93.13         2.37 o                         
  -2  -1   4         82.23         75.45         1.10 o                         
  -1  -1   4        360.79        346.05         3.38 o                         
   0  -1   4        812.85        912.37        12.07 o                         
   1  -1   4        815.91        765.35        11.02 o                         
   2  -1   4        102.29        101.74         1.76 o                         
   3  -1   4         71.76         73.52         1.49 o                         
   4  -1   4         59.67         65.93         1.52 o                         
   5  -1   4         17.40         18.09         0.99 o                         
  -6   0   4          1.79          4.06         0.99 o                         
  -5   0   4         39.53         32.68         1.12 o                         
  -4   0   4         66.34         58.26         1.37 o                         
  -3   0   4        150.06        158.29         2.29 o                         
  -2   0   4         39.55         46.47         0.78 o                         
  -1   0   4          2.85          2.63         0.18 o                         
   0   0   4        190.54        196.06         4.30 o                         
   1   0   4          0.03          1.04         0.37 o                         
   2   0   4         65.95         61.36         1.21 o                         
   3   0   4          7.66         14.47         0.87 o                         
   4   0   4         10.89         10.77         0.72 o                         
   5   0   4         97.65        101.21         2.52 o                         
  -6   1   4          1.95          4.64         0.81 o                         
  -5   1   4         25.47         25.35         1.02 o                         
  -4   1   4         34.24         32.67         0.98 o                         
  -3   1   4         56.34         92.93         2.52 o                         
  -2   1   4         82.14         75.55         1.10 o                         
  -1   1   4        360.51        350.14         3.62 o                         
   0   1   4        812.69        912.06        10.76 o                         
   1   1   4        815.46        786.42        11.51 o                         
   2   1   4        102.64         99.85         2.02 o                         
   3   1   4         71.63         69.39         1.74 o                         
   4   1   4         59.71         63.83         1.52 o                         
   5   1   4         17.37         18.11         1.02 o                         
  -5   2   4         10.84          8.66         0.87 o                         
  -4   2   4         34.16         29.37         0.80 o                         
  -3   2   4        227.24        242.16         3.28 o                         
  -2   2   4          8.85          6.01         0.31 o                         
  -1   2   4        418.53        414.92         5.15 o                         
   0   2   4        145.88        161.96         2.14 o                         
   1   2   4        242.70        235.92         3.06 o                         
   2   2   4         86.98         82.04         1.68 o                         
   3   2   4         54.58         48.53         1.32 o                         
   4   2   4        120.23        108.90         2.15 o                         
   5   2   4         32.07         35.15         1.46 o                         
  -5   3   4          4.97          4.22         0.71 o                         
  -4   3   4         25.22         23.65         0.81 o                         
  -3   3   4         26.17         46.38         1.80 o                         
  -2   3   4         75.22         81.58         1.74 o                         
  -1   3   4         32.62         32.52         0.76 o                         
   0   3   4        308.67        385.48         5.10 o                         
   1   3   4        336.54        336.55         4.72 o                         
   2   3   4        303.96        279.14         4.72 o                         
   3   3   4         41.69         40.65         1.37 o                         
   4   3   4         24.49         20.31         0.86 o                         
   5   3   4          3.75         10.44         1.19 o                         
  -5   4   4          3.13          3.24         0.66 o                         
  -4   4   4         80.18         75.03         1.92 o                         
  -3   4   4         14.09         37.15         2.60 o                         
  -2   4   4         14.57         18.88         0.77 o                         
  -1   4   4         20.55         18.13         0.48 o                         
   0   4   4         54.75         65.28         1.06 o                         
   1   4   4         62.92         52.51         1.05 o                         
   2   4   4          0.00          0.29         0.27 o                         
   3   4   4         60.79         69.77         1.78 o                         
   4   4   4         74.44         67.64         1.90 o                         
   5   4   4          0.88          1.14         0.62 o                         
  -5   5   4          1.47          0.67         0.52 o                         
  -4   5   4          1.86          3.79         0.55 o                         
  -3   5   4         10.59         28.51         0.94 o                         
  -2   5   4         67.11         59.73         0.93 o                         
  -1   5   4        349.13        344.75         5.27 o                         
   0   5   4         76.37         84.51         1.32 o                         
   1   5   4        109.95        107.00         2.98 o                         
   2   5   4          6.89          5.96         0.45 o                         
   3   5   4         11.33         15.23         0.89 o                         
   4   5   4         20.57         17.01         1.02 o                         
  -4   6   4         14.25         10.12         1.18 o                         
  -3   6   4         21.15         36.73         1.83 o                         
  -2   6   4          4.08          4.21         0.44 o                         
  -1   6   4         59.11         54.22         0.97 o                         
   0   6   4         17.96         22.19         0.58 o                         
   1   6   4         10.76          8.67         0.37 o                         
   2   6   4         19.69         16.12         0.86 o                         
   3   6   4         13.89         14.20         0.88 o                         
   4   6   4         10.24          8.96         0.84 o                         
  -4   7   4          0.72          1.51         0.79 o                         
  -3   7   4          1.63         16.37         1.21 o                         
  -2   7   4         13.87         13.39         1.12 o                         
  -1   7   4         48.08         44.42         1.54 o                         
   0   7   4        101.45        113.81         2.16 o                         
   1   7   4         56.93         48.25         1.91 o                         
   2   7   4         15.81         13.60         0.77 o                         
   3   7   4          9.34          8.11         0.73 o                         
  -3   8   4          1.56          1.64         0.73 o                         
  -2   8   4         33.51         30.06         2.15 o                         
  -1   8   4          6.47          6.86         1.20 o                         
   0   8   4          1.44          1.20         0.64 o                         
   1   8   4          6.29          6.17         0.69 o                         
   2   8   4          2.92          2.34         0.53 o                         
   3   8   4          4.71          2.55         1.28 o                         
  -2   9   4          4.33          4.46         1.20 o                         
  -1   9   4          3.88          3.55         1.28 o                         
   0   9   4          3.54          4.39         0.92 o                         
   1   9   4          7.93          6.60         0.77 o                         
   2   9   4         15.81         16.74         1.99 o                         
  -2  -9   5          8.10          8.10         1.07 o                         
  -1  -9   5          9.59          9.68         0.63 o                         
   0  -9   5          0.92          0.41         0.50 o                         
   1  -9   5         12.37         11.40         1.15 o                         
  -3  -8   5          2.35          4.73         0.95 o                         
  -2  -8   5         12.00         10.87         1.09 o                         
  -1  -8   5          3.04          4.28         0.50 o                         
   0  -8   5         11.58         11.94         0.73 o                         
   1  -8   5          6.26          6.57         0.87 o                         
   2  -8   5          9.10          7.43         0.49 o                         
   3  -8   5          4.37          7.13         1.00 o                         
  -4  -7   5          7.91         10.16         2.43 o                         
  -3  -7   5          0.48          0.69         0.65 o                         
  -2  -7   5          9.00          9.54         0.39 o                         
  -1  -7   5         41.71         39.29         1.28 o                         
   0  -7   5         10.43         13.20         1.05 o                         
   1  -7   5          1.01          0.37         0.43 o                         
   2  -7   5         17.52         15.64         0.93 o                         
   3  -7   5          0.63          4.33         0.70 o                         
  -4  -6   5          6.42          5.59         0.58 o                         
  -3  -6   5         22.02         33.86         1.33 o                         
  -2  -6   5          3.84          4.91         0.36 o                         
  -1  -6   5         11.88         12.88         0.44 o                         
   0  -6   5         18.68         22.23         0.68 o                         
   1  -6   5          5.18          5.61         0.47 o                         
   2  -6   5          5.93          4.87         0.60 o                         
   3  -6   5         33.84         28.95         0.90 o                         
   4  -6   5          0.97          1.23         0.50 o                         
  -5  -5   5          1.33          2.09         0.60 o                         
  -4  -5   5          4.40          6.00         0.66 o                         
  -3  -5   5        115.03        120.72         2.49 o                         
  -2  -5   5         41.91         39.14         1.09 o                         
  -1  -5   5          0.94          0.72         0.21 o                         
   0  -5   5        143.85        168.08         2.61 o                         
   1  -5   5         36.60         35.47         1.03 o                         
   2  -5   5         36.31         33.44         0.93 o                         
   3  -5   5         10.39         11.13         0.57 o                         
   4  -5   5          5.89          5.20         0.67 o                         
  -5  -4   5         20.16         19.46         1.29 o                         
  -4  -4   5          5.19          4.91         0.95 o                         
  -3  -4   5          3.18         17.29         1.08 o                         
  -2  -4   5         97.82         92.73         1.47 o                         
  -1  -4   5         60.03         63.16         1.02 o                         
   0  -4   5        299.80        367.29         5.14 o                         
   1  -4   5         10.81         11.94         0.60 o                         
   2  -4   5        100.89         91.01         1.67 o                         
   3  -4   5         20.71         25.70         0.69 o                         
   4  -4   5         17.57         15.97         1.55 o                         
   5  -4   5         10.21          9.13         0.96 o                         
  -5  -3   5          2.08          1.65         0.58 o                         
  -4  -3   5         12.44          9.53         0.63 o                         
  -3  -3   5         94.90        100.12         1.61 o                         
  -2  -3   5        452.59        451.13         5.57 o                         
  -1  -3   5         14.08         18.14         0.47 o                         
   0  -3   5         66.18         74.22         1.34 o                         
   1  -3   5         28.09         30.76         0.92 o                         
   2  -3   5         83.51         82.59         1.86 o                         
   3  -3   5         18.15         25.02         0.88 o                         
   4  -3   5         32.72         28.15         0.99 o                         
   5  -3   5          0.09          0.97         0.64 o                         
  -5  -2   5         34.58         29.52         1.27 o                         
  -4  -2   5         11.64          9.75         0.58 o                         
  -3  -2   5         99.70        101.57         1.63 o                         
  -2  -2   5        134.32        132.77         1.90 o                         
  -1  -2   5        218.20        223.12         2.65 o                         
   0  -2   5        102.03        121.28         1.94 o                         
   1  -2   5        112.35        115.96         2.29 o                         
   2  -2   5          8.14         11.06         0.66 o                         
   3  -2   5         55.23         82.35         1.93 o                         
   4  -2   5         12.25         11.45         0.81 o                         
   5  -2   5         13.76         16.89         1.19 o                         
  -5  -1   5         14.22         16.48         0.95 o                         
  -4  -1   5          8.67          7.17         0.59 o                         
  -3  -1   5          3.44         31.69         2.41 o                         
  -2  -1   5        111.42        118.95         1.74 o                         
  -1  -1   5       1186.16       1136.00        11.29 o                         
   0  -1   5        814.50        961.38        12.83 o                         
   1  -1   5        131.26        133.50         2.26 o                         
   2  -1   5        192.87        180.57         2.83 o                         
   3  -1   5         17.35         25.20         0.98 o                         
   4  -1   5          1.06          2.49         0.61 o                         
   5  -1   5         30.20         26.71         1.13 o                         
  -6   0   5          1.67          3.59         0.96 o                         
  -5   0   5          4.20          3.53         0.59 o                         
  -4   0   5          0.16         -0.10         0.34 o                         
  -3   0   5         85.23        134.56         6.40 o                         
  -2   0   5       1272.01       1240.29        13.42 o                         
  -1   0   5        194.43        163.89         1.86 o                         
   0   0   5         86.69        108.66         2.64 o                         
   1   0   5         24.53         24.68         0.68 o                         
   2   0   5        402.64        394.32         5.64 o                         
   3   0   5         15.61         33.54         1.47 o                         
   4   0   5          8.80          7.29         0.77 o                         
   5   0   5          9.17         13.92         1.08 o                         
  -5   1   5         14.25         16.71         0.92 o                         
  -4   1   5          8.68          7.29         0.60 o                         
  -3   1   5          3.42         34.06         2.84 o                         
  -2   1   5        111.69        118.63         1.75 o                         
  -1   1   5       1185.75       1129.15        12.23 o                         
   0   1   5        815.02        967.02        11.44 o                         
   1   1   5        131.22        136.88         2.20 o                         
   2   1   5        192.64        178.99         3.26 o                         
   3   1   5         17.20         23.42         0.93 o                         
   4   1   5          1.08          2.63         0.58 o                         
   5   1   5         30.19         27.34         1.13 o                         
  -5   2   5         34.57         28.92         1.37 o                         
  -4   2   5         11.67          9.21         0.65 o                         
  -3   2   5         99.73        102.89         1.81 o                         
  -2   2   5        134.34        133.34         2.17 o                         
  -1   2   5        218.48        227.67         4.49 o                         
   0   2   5        102.10        118.86         1.71 o                         
   1   2   5        112.24        123.67         2.01 o                         
   2   2   5          8.06         10.33         0.59 o                         
   3   2   5         55.38         82.39         2.13 o                         
   4   2   5         12.30          9.88         0.85 o                         
   5   2   5         13.79         15.85         1.74 o                         
  -5   3   5          2.07          1.61         0.60 o                         
  -4   3   5         12.46          9.35         0.62 o                         
  -3   3   5         95.15        101.93         1.61 o                         
  -2   3   5        452.72        449.81        10.94 o                         
  -1   3   5         14.02         18.13         1.25 o                         
   0   3   5         66.17         79.29         1.64 o                         
   1   3   5         28.16         31.47         0.78 o                         
   2   3   5         83.36         81.02         1.79 o                         
   3   3   5         18.13         25.32         0.98 o                         
   4   3   5         32.67         28.31         1.01 o                         
   5   3   5          0.09          1.19         0.62 o                         
  -5   4   5         20.16         18.48         1.17 o                         
  -4   4   5          5.21          5.34         0.66 o                         
  -3   4   5          3.17         20.92         0.83 o                         
  -2   4   5         97.77         94.52         2.00 o                         
  -1   4   5         59.89         61.35         1.39 o                         
   0   4   5        300.08        369.17         4.65 o                         
   1   4   5         10.81         12.16         0.51 o                         
   2   4   5        100.91         90.51         1.91 o                         
   3   4   5         20.72         27.68         0.97 o                         
   4   4   5         17.61         16.28         1.11 o                         
   5   4   5         10.19          9.09         1.24 o                         
  -5   5   5          1.33          2.05         0.57 o                         
  -4   5   5          4.37          5.43         0.95 o                         
  -3   5   5        115.09        115.89         3.67 o                         
  -2   5   5         41.88         37.14         1.10 o                         
  -1   5   5          0.94          0.87         0.20 o                         
   0   5   5        143.72        172.66         2.39 o                         
   1   5   5         36.61         35.36         1.08 o                         
   2   5   5         36.42         35.35         1.03 o                         
   3   5   5         10.38         11.59         1.32 o                         
   4   5   5          5.89          5.46         0.93 o                         
  -4   6   5          6.41          5.42         0.99 o                         
  -3   6   5         22.00         38.87         1.68 o                         
  -2   6   5          3.82          4.50         0.65 o                         
  -1   6   5         11.86         12.44         0.46 o                         
   0   6   5         18.59         22.81         0.62 o                         
   1   6   5          5.20          5.48         0.40 o                         
   2   6   5          5.92          5.20         0.68 o                         
   3   6   5         33.88         29.30         1.34 o                         
   4   6   5          0.97          1.27         0.54 o                         
  -4   7   5          7.93          9.36         1.18 o                         
  -3   7   5          0.47          0.55         0.70 o                         
  -2   7   5          9.01          9.47         0.99 o                         
  -1   7   5         41.75         38.85         1.45 o                         
   0   7   5         10.43         14.84         0.90 o                         
   1   7   5          0.99          0.44         0.39 o                         
   2   7   5         17.46         14.60         0.92 o                         
   3   7   5          0.63          5.40         1.20 o                         
  -3   8   5          2.35          4.30         0.87 o                         
  -2   8   5         12.00         10.60         1.67 o                         
  -1   8   5          3.06          3.51         1.04 o                         
   0   8   5         11.61         11.56         1.36 o                         
   1   8   5          6.24          5.10         0.88 o                         
   2   8   5          9.11          7.72         0.82 o                         
   3   8   5          4.36          6.65         0.84 o                         
  -2   9   5          8.07          8.05         1.51 o                         
  -1   9   5          9.59         11.48         1.59 o                         
   0   9   5          0.91          0.80         0.72 o                         
   1   9   5         12.34          9.99         0.95 o                         
  -2  -9   6          5.50          6.38         1.24 o                         
  -1  -9   6          5.50          6.11         0.63 o                         
   0  -9   6          2.08          2.05         0.84 o                         
   1  -9   6          1.47          0.40         0.62 o                         
  -3  -8   6          1.65          2.07         1.04 o                         
  -2  -8   6          9.71          8.26         0.58 o                         
  -1  -8   6          5.02          5.91         0.65 o                         
   0  -8   6         11.08         11.88         0.76 o                         
   1  -8   6          5.37          4.26         0.82 o                         
   2  -8   6         21.86         22.35         1.47 o                         
  -4  -7   6          5.47          4.62         0.95 o                         
  -3  -7   6          2.46          4.35         0.46 o                         
  -2  -7   6          4.11          4.96         0.59 o                         
  -1  -7   6          0.72          0.62         0.38 o                         
   0  -7   6          0.20         -0.18         0.36 o                         
   1  -7   6          1.13          0.69         0.46 o                         
   2  -7   6          0.70          0.43         0.46 o                         
   3  -7   6          7.96          8.90         0.62 o                         
  -4  -6   6          5.02          5.73         0.62 o                         
  -3  -6   6         14.29         15.74         0.82 o                         
  -2  -6   6         89.16         83.12         1.84 o                         
  -1  -6   6         37.94         32.95         0.82 o                         
   0  -6   6          0.42          0.06         0.27 o                         
   1  -6   6         34.30         32.53         1.07 o                         
   2  -6   6          3.45          1.68         0.51 o                         
   3  -6   6         41.34         40.18         1.11 o                         
   4  -6   6         12.78         10.72         0.91 o                         
  -5  -5   6          0.10          0.08         0.64 o                         
  -4  -5   6          3.85          5.14         0.66 o                         
  -3  -5   6         23.50         24.62         0.96 o                         
  -2  -5   6         23.99         21.83         0.56 o                         
  -1  -5   6          1.15          1.43         0.28 o                         
   0  -5   6         48.76         55.27         1.15 o                         
   1  -5   6         37.58         32.45         1.04 o                         
   2  -5   6         15.92         14.66         0.65 o                         
   3  -5   6         11.65         15.45         0.69 o                         
   4  -5   6          3.58          2.97         0.90 o                         
  -5  -4   6         18.66         20.86         1.57 o                         
  -4  -4   6         28.63         26.25         1.12 o                         
  -3  -4   6         97.79         98.94         1.84 o                         
  -2  -4   6         32.57         38.20         0.84 o                         
  -1  -4   6         98.56         90.44         1.42 o                         
   0  -4   6         69.14         72.85         1.39 o                         
   1  -4   6          4.51          4.86         0.51 o                         
   2  -4   6         16.42         15.21         0.76 o                         
   3  -4   6          7.99         25.46         0.82 o                         
   4  -4   6         61.97         57.97         1.79 o                         
  -5  -3   6          3.53          3.44         0.66 o                         
  -4  -3   6         23.53         21.94         1.33 o                         
  -3  -3   6          6.62          9.65         0.61 o                         
  -2  -3   6        157.26        149.82         2.14 o                         
  -1  -3   6         79.16         88.81         1.40 o                         
   0  -3   6         79.47         99.28         2.01 o                         
   1  -3   6        155.74        156.08         2.98 o                         
   2  -3   6          0.37          0.31         0.34 o                         
   3  -3   6         35.46         40.83         1.12 o                         
   4  -3   6          3.84          3.37         0.66 o                         
   5  -3   6          3.27          2.62         0.73 o                         
  -5  -2   6          7.25          7.44         0.83 o                         
  -4  -2   6        132.73        119.84         2.02 o                         
  -3  -2   6         13.51         21.56         0.64 o                         
  -2  -2   6         15.89         14.53         0.48 o                         
  -1  -2   6        228.42        231.61         3.07 o                         
   0  -2   6         22.68         29.15         0.88 o                         
   1  -2   6        117.12        110.78         2.23 o                         
   2  -2   6         35.31         32.21         1.06 o                         
   3  -2   6         53.90         56.93         1.61 o                         
   4  -2   6          5.61          6.59         0.77 o                         
   5  -2   6         17.14         16.02         1.25 o                         
  -5  -1   6         25.92         23.13         0.97 o                         
  -4  -1   6          1.26          0.77         0.38 o                         
  -3  -1   6          2.57         14.13         1.36 o                         
  -2  -1   6         56.84         63.42         1.10 o                         
  -1  -1   6        402.45        417.86         5.74 o                         
   0  -1   6        455.64        574.66         9.16 o                         
   1  -1   6        257.65        255.16         4.37 o                         
   2  -1   6         56.16         51.03         1.41 o                         
   3  -1   6         52.68         74.02         1.89 o                         
   4  -1   6          4.49          2.92         0.64 o                         
   5  -1   6          3.21          2.20         0.68 o                         
  -5   0   6         68.87         70.11         1.72 o                         
  -4   0   6        139.27        123.27         2.31 o                         
  -3   0   6         34.53         33.66         0.92 o                         
  -2   0   6        192.75        193.18         2.43 o                         
  -1   0   6         30.97         30.31         0.81 o                         
   0   0   6         46.56         61.03         1.11 o                         
   1   0   6         17.65         17.89         0.72 o                         
   2   0   6        435.01        402.50         6.70 o                         
   3   0   6          9.47         21.55         2.36 o                         
   4   0   6         31.40         27.67         1.20 o                         
   5   0   6          8.66         10.07         0.88 o                         
  -5   1   6         25.91         23.11         0.99 o                         
  -4   1   6          1.27          0.77         0.38 o                         
  -3   1   6          2.58         13.87         1.45 o                         
  -2   1   6         57.00         60.07         1.23 o                         
  -1   1   6        402.19        407.87         6.75 o                         
   0   1   6        455.63        583.76         9.25 o                         
   1   1   6        257.66        248.61         5.50 o                         
   2   1   6         56.22         52.74         1.83 o                         
   3   1   6         52.68         74.59         1.86 o                         
   4   1   6          4.48          3.36         0.61 o                         
   5   1   6          3.23          3.13         0.75 o                         
  -5   2   6          7.25          7.50         0.87 o                         
  -4   2   6        132.69        121.97         2.28 o                         
  -3   2   6         13.59         22.13         0.86 o                         
  -2   2   6         15.86         14.38         0.67 o                         
  -1   2   6        228.26        240.10         6.69 o                         
   0   2   6         22.55         31.36         0.92 o                         
   1   2   6        117.26        109.13         2.70 o                         
   2   2   6         35.25         33.49         1.07 o                         
   3   2   6         53.77         56.25         1.56 o                         
   4   2   6          5.63          6.70         0.78 o                         
   5   2   6         17.15         15.92         1.25 o                         
  -5   3   6          3.55          2.98         0.65 o                         
  -4   3   6         23.55         22.37         0.82 o                         
  -3   3   6          6.66         10.20         0.71 o                         
  -2   3   6        157.30        148.15         2.97 o                         
  -1   3   6         79.22         93.30         3.52 o                         
   0   3   6         79.30         99.68         2.04 o                         
   1   3   6        155.89        160.24         2.93 o                         
   2   3   6          0.38          0.64         0.34 o                         
   3   3   6         35.57         39.33         1.28 o                         
   4   3   6          3.84          3.11         0.82 o                         
   5   3   6          3.26          2.14         0.70 o                         
  -5   4   6         18.67         22.35         1.42 o                         
  -4   4   6         28.63         26.33         1.11 o                         
  -3   4   6         97.82        101.05         2.26 o                         
  -2   4   6         32.61         38.60         1.17 o                         
  -1   4   6         98.44         89.97         2.39 o                         
   0   4   6         69.06         75.15         1.27 o                         
   1   4   6          4.51          3.95         0.46 o                         
   2   4   6         16.35         14.37         0.70 o                         
   3   4   6          8.00         28.88         1.08 o                         
   4   4   6         61.98         55.34         2.20 o                         
  -5   5   6          0.10          0.12         0.51 o                         
  -4   5   6          3.89          5.69         0.96 o                         
  -3   5   6         23.55         26.08         1.46 o                         
  -2   5   6         24.05         21.70         0.88 o                         
  -1   5   6          1.15          1.80         0.27 o                         
   0   5   6         48.72         55.08         1.06 o                         
   1   5   6         37.55         34.34         1.04 o                         
   2   5   6         15.89         14.72         0.73 o                         
   3   5   6         11.61         14.54         1.11 o                         
   4   5   6          3.58          3.21         0.70 o                         
  -4   6   6          5.04          6.31         1.05 o                         
  -3   6   6         14.32         15.42         1.95 o                         
  -2   6   6         89.19         81.64         2.50 o                         
  -1   6   6         37.97         32.87         0.86 o                         
   0   6   6          0.42          0.57         0.24 o                         
   1   6   6         34.31         33.71         0.99 o                         
   2   6   6          3.46          2.00         0.76 o                         
   3   6   6         41.32         41.44         1.69 o                         
   4   6   6         12.76         11.47         1.00 o                         
  -4   7   6          5.46          4.72         1.16 o                         
  -3   7   6          2.45          3.51         0.85 o                         
  -2   7   6          4.11          3.34         0.76 o                         
  -1   7   6          0.72          0.12         0.44 o                         
   0   7   6          0.20          0.08         0.64 o                         
   1   7   6          1.14          1.87         0.51 o                         
   2   7   6          0.71          0.68         0.48 o                         
   3   7   6          7.98          9.02         1.07 o                         
  -3   8   6          1.64          2.39         1.28 o                         
  -2   8   6          9.72          9.33         1.67 o                         
  -1   8   6          5.03          5.82         1.28 o                         
   0   8   6         11.05         12.92         1.51 o                         
   1   8   6          5.35          4.38         0.96 o                         
   2   8   6         21.93         18.81         1.51 o                         
  -2   9   6          5.50          5.18         1.44 o                         
  -1   9   6          5.51          5.18         1.28 o                         
   0   9   6          2.06          1.12         0.88 o                         
   1   9   6          1.47          1.36         0.72 o                         
  -1  -9   7          2.93          1.99         0.55 o                         
   0  -9   7          4.05          4.71         0.84 o                         
  -3  -8   7          9.76         10.68         1.75 o                         
  -2  -8   7         30.95         26.46         1.12 o                         
  -1  -8   7         28.98         31.01         1.28 o                         
   0  -8   7          9.96         11.23         1.36 o                         
   1  -8   7          3.97          2.49         0.80 o                         
   2  -8   7          0.94          1.21         0.67 o                         
  -3  -7   7         24.20         21.43         0.89 o                         
  -2  -7   7          0.50          0.08         0.64 o                         
  -1  -7   7          1.37          1.00         0.84 o                         
   0  -7   7         27.27         29.12         1.26 o                         
   1  -7   7          8.90          7.45         0.76 o                         
   2  -7   7          5.46          5.78         0.72 o                         
   3  -7   7         14.43         16.37         0.80 o                         
  -4  -6   7          0.54         -0.09         0.38 o                         
  -3  -6   7          3.51          7.39         0.67 o                         
  -2  -6   7         52.05         48.60         1.61 o                         
  -1  -6   7          2.10          2.20         0.33 o                         
   0  -6   7         17.54         18.88         0.69 o                         
   1  -6   7          4.69          5.44         1.00 o                         
   2  -6   7         17.54         16.00         0.90 o                         
   3  -6   7         12.46         12.23         0.73 o                         
  -4  -5   7         26.80         23.11         1.08 o                         
  -3  -5   7         19.85         20.07         0.93 o                         
  -2  -5   7         54.14         46.25         1.21 o                         
  -1  -5   7         11.36         10.94         0.53 o                         
   0  -5   7          1.00          1.69         0.33 o                         
   1  -5   7         23.76         20.76         0.87 o                         
   2  -5   7         14.49         15.66         1.24 o                         
   3  -5   7          4.43          6.88         0.91 o                         
   4  -5   7          4.11          3.15         0.68 o                         
  -5  -4   7          0.40          0.93         0.55 o                         
  -4  -4   7         14.31         14.85         0.95 o                         
  -3  -4   7         63.31         54.65         1.10 o                         
  -2  -4   7         51.19         49.33         1.07 o                         
  -1  -4   7        143.30        130.93         2.17 o                         
   0  -4   7        194.80        205.33         3.71 o                         
   1  -4   7         54.70         51.90         2.03 o                         
   2  -4   7          5.02          6.90         0.65 o                         
   3  -4   7          3.24         13.60         1.36 o                         
   4  -4   7          2.25          2.71         0.64 o                         
  -5  -3   7         61.65         62.59         3.04 o                         
  -4  -3   7         16.46         18.47         0.82 o                         
  -3  -3   7         54.07         49.22         1.17 o                         
  -2  -3   7          4.50          3.33         0.38 o                         
  -1  -3   7        149.06        145.81         2.40 o                         
   0  -3   7         11.31         12.72         0.64 o                         
   1  -3   7        127.49        123.31         2.54 o                         
   2  -3   7         95.74         89.70         2.12 o                         
   3  -3   7          6.72          7.72         0.76 o                         
   4  -3   7          1.79          0.63         0.55 o                         
  -5  -2   7         42.56         43.75         1.97 o                         
  -4  -2   7         53.55         49.75         1.37 o                         
  -3  -2   7        145.51        151.05         2.29 o                         
  -2  -2   7        104.87        107.54         1.88 o                         
  -1  -2   7        156.79        149.75         3.17 o                         
   0  -2   7        567.52        644.78        16.40 o                         
   1  -2   7        214.92        196.86         3.63 o                         
   2  -2   7         50.53         49.69         1.49 o                         
   3  -2   7         54.99         60.75         1.73 o                         
   4  -2   7         12.76         11.55         1.16 o                         
   5  -2   7         14.18         17.30         1.62 o                         
  -5  -1   7          3.86          3.91         0.59 o                         
  -4  -1   7        126.97        121.33         2.30 o                         
  -3  -1   7         37.93         37.95         1.02 o                         
  -2  -1   7         48.99         42.02         0.97 o                         
  -1  -1   7        142.59        140.55         2.27 o                         
   0  -1   7        276.93        345.22         7.15 o                         
   1  -1   7        114.17        124.83         3.18 o                         
   2  -1   7         20.81         22.70         1.18 o                         
   3  -1   7         57.81         53.75         1.71 o                         
   4  -1   7         13.89         14.60         1.11 o                         
   5  -1   7          2.01          0.80         0.64 o                         
  -5   0   7         67.02         76.50         3.37 o                         
  -4   0   7         41.00         35.15         1.13 o                         
  -3   0   7        124.72        125.92         2.25 o                         
  -2   0   7         20.68         17.46         0.71 o                         
  -1   0   7        207.55        220.03         4.79 o                         
   0   0   7        151.96        186.79         4.22 o                         
   1   0   7        499.36        489.01        15.03 o                         
   2   0   7        129.88        117.42         2.47 o                         
   3   0   7         56.50         62.50         1.76 o                         
   4   0   7          7.23          6.77         0.81 o                         
   5   0   7          0.42          0.42         0.51 o                         
  -5   1   7          3.89          5.35         1.25 o                         
  -4   1   7        126.86        118.79         2.29 o                         
  -3   1   7         37.91         36.95         1.01 o                         
  -2   1   7         48.83         42.22         1.01 o                         
  -1   1   7        142.63        137.03         3.44 o                         
   0   1   7        277.31        346.89         7.13 o                         
   1   1   7        114.06        124.64         3.09 o                         
   2   1   7         20.83         22.93         1.03 o                         
   3   1   7         57.88         56.02         1.61 o                         
   4   1   7         13.88         16.05         1.17 o                         
   5   1   7          1.99          1.69         0.73 o                         
  -5   2   7         42.53         43.75         1.60 o                         
  -4   2   7         53.54         48.33         1.42 o                         
  -3   2   7        145.55        151.84         2.59 o                         
  -2   2   7        104.75        109.84         2.42 o                         
  -1   2   7        156.70        150.18         6.72 o                         
   0   2   7        567.41        647.72        10.35 o                         
   1   2   7        214.74        196.24         4.45 o                         
   2   2   7         50.52         48.28         1.38 o                         
   3   2   7         55.03         59.60         1.69 o                         
   4   2   7         12.76         12.09         0.99 o                         
   5   2   7         14.20         16.84         1.36 o                         
  -5   3   7         61.60         59.76         1.92 o                         
  -4   3   7         16.49         18.82         0.81 o                         
  -3   3   7         53.95         49.95         1.21 o                         
  -2   3   7          4.50          3.39         0.49 o                         
  -1   3   7        149.23        154.18         9.06 o                         
   0   3   7         11.24         13.28         0.67 o                         
   1   3   7        127.50        124.86         2.50 o                         
   2   3   7         95.82         92.09         2.08 o                         
   3   3   7          6.66          7.30         0.73 o                         
   4   3   7          1.78          0.56         0.88 o                         
  -5   4   7          0.40          0.21         0.59 o                         
  -4   4   7         14.28         14.36         1.32 o                         
  -3   4   7         63.31         54.61         2.05 o                         
  -2   4   7         51.32         48.23         1.39 o                         
  -1   4   7        143.26        129.95         5.62 o                         
   0   4   7        194.69        204.63         3.26 o                         
   1   4   7         54.70         50.25         1.35 o                         
   2   4   7          5.00          6.47         0.62 o                         
   3   4   7          3.22         14.01         1.41 o                         
   4   4   7          2.28          3.19         0.84 o                         
  -4   5   7         26.76         23.68         1.49 o                         
  -3   5   7         19.84         18.19         1.26 o                         
  -2   5   7         54.24         46.62         1.39 o                         
  -1   5   7         11.33         10.92         0.95 o                         
   0   5   7          1.02          1.30         0.31 o                         
   1   5   7         23.72         22.44         1.23 o                         
   2   5   7         14.58         15.04         1.02 o                         
   3   5   7          4.44          7.41         0.99 o                         
   4   5   7          4.11          2.54         0.82 o                         
  -4   6   7          0.55          0.90         0.70 o                         
  -3   6   7          3.50          9.14         1.10 o                         
  -2   6   7         51.98         47.96         1.88 o                         
  -1   6   7          2.10          2.95         0.45 o                         
   0   6   7         17.55         18.93         0.81 o                         
   1   6   7          4.69          5.37         0.53 o                         
   2   6   7         17.50         15.23         1.07 o                         
   3   6   7         12.51         12.24         1.18 o                         
  -3   7   7         24.27         20.87         1.42 o                         
  -2   7   7          0.50         -0.27         0.53 o                         
  -1   7   7          1.37          0.78         0.56 o                         
   0   7   7         27.26         27.66         1.91 o                         
   1   7   7          8.86          7.49         0.85 o                         
   2   7   7          5.44          5.18         0.82 o                         
   3   7   7         14.39         18.13         1.34 o                         
  -3   8   7          9.75         11.08         2.07 o                         
  -2   8   7         30.95         26.87         2.31 o                         
  -1   8   7         29.02         30.30         2.23 o                         
   0   8   7          9.95          9.73         1.44 o                         
   1   8   7          3.95          2.71         0.96 o                         
   2   8   7          0.95          0.48         0.72 o                         
  -1   9   7          2.93          2.47         1.20 o                         
   0   9   7          4.05          3.67         1.12 o                         
  -2  -8   8          1.43          2.12         0.59 o                         
  -1  -8   8          5.68          5.66         0.76 o                         
   0  -8   8         31.92         34.76         2.15 o                         
   1  -8   8         12.46         12.49         1.40 o                         
  -3  -7   8         11.64         14.35         0.94 o                         
  -2  -7   8         60.70         59.31         1.92 o                         
  -1  -7   8          7.46          7.27         0.84 o                         
   0  -7   8          7.55          8.77         1.36 o                         
   1  -7   8         13.41         14.51         1.75 o                         
   2  -7   8          4.14          2.85         0.66 o                         
  -4  -6   8          5.55          5.97         0.74 o                         
  -3  -6   8         21.00         24.01         1.03 o                         
  -2  -6   8         20.52         18.96         1.47 o                         
  -1  -6   8         84.81         75.43         1.79 o                         
   0  -6   8         36.00         42.10         1.63 o                         
   1  -6   8         69.71         61.66         2.17 o                         
   2  -6   8          4.89          5.75         0.70 o                         
   3  -6   8          3.52          3.83         0.66 o                         
  -4  -5   8          9.79          9.70         0.86 o                         
  -3  -5   8         15.48         16.92         0.93 o                         
  -2  -5   8         15.62         16.14         0.77 o                         
  -1  -5   8         14.56         13.09         0.72 o                         
   0  -5   8         69.93         81.49         2.42 o                         
   1  -5   8         14.23         12.68         0.92 o                         
   2  -5   8         47.02         43.84         1.96 o                         
   3  -5   8          6.68          8.71         0.83 o                         
  -5  -4   8         12.16         12.25         1.04 o                         
  -4  -4   8          1.51          1.01         0.55 o                         
  -3  -4   8        112.43        100.30         1.98 o                         
  -2  -4   8         45.84         41.68         1.02 o                         
  -1  -4   8          5.52          6.20         0.48 o                         
   0  -4   8          1.21          1.17         0.50 o                         
   1  -4   8         94.85         91.00         2.14 o                         
   2  -4   8         37.41         36.48         1.38 o                         
   3  -4   8          3.81          4.90         0.73 o                         
   4  -4   8         18.41         15.66         1.14 o                         
  -5  -3   8          3.03          3.32         0.84 o                         
  -4  -3   8         14.14         15.04         1.02 o                         
  -3  -3   8         32.15         33.04         0.88 o                         
  -2  -3   8         92.01         91.12         1.71 o                         
  -1  -3   8        187.66        184.20         2.94 o                         
   0  -3   8          8.53          9.70         0.87 o                         
   1  -3   8        126.60        116.62         3.21 o                         
   2  -3   8          2.88          2.16         0.70 o                         
   3  -3   8          3.16         10.93         1.37 o                         
   4  -3   8         25.70         24.21         1.31 o                         
  -5  -2   8          6.45          7.60         0.86 o                         
  -4  -2   8        113.24        104.65         3.29 o                         
  -3  -2   8         40.13         46.66         1.21 o                         
  -2  -2   8         88.29         81.42         1.59 o                         
  -1  -2   8        110.27        109.21         2.54 o                         
   0  -2   8         50.96         49.34         1.71 o                         
   1  -2   8         54.80         54.54         1.94 o                         
   2  -2   8        165.56        153.65         4.42 o                         
   3  -2   8         46.40         50.41         1.61 o                         
   4  -2   8         19.70         19.55         1.18 o                         
  -5  -1   8          7.83          9.62         0.93 o                         
  -4  -1   8         47.44         44.52         1.73 o                         
  -3  -1   8        147.14        145.92         2.57 o                         
  -2  -1   8        103.17         87.37         1.95 o                         
  -1  -1   8         11.40         11.54         0.64 o                         
   0  -1   8        252.29        308.33         7.02 o                         
   1  -1   8        113.62        104.27         2.89 o                         
   2  -1   8         22.61         21.59         1.24 o                         
   3  -1   8          3.57         35.91         2.98 o                         
   4  -1   8         17.72         18.96         1.29 o                         
  -5   0   8         42.85         39.63         1.53 o                         
  -4   0   8         35.70         33.42         1.10 o                         
  -3   0   8         72.04         70.86         1.54 o                         
  -2   0   8         87.31         90.36         2.44 o                         
  -1   0   8         91.42        103.47         2.73 o                         
   0   0   8        170.39        224.17         6.94 o                         
   1   0   8          8.08         11.35         0.88 o                         
   2   0   8          4.01          5.53         0.82 o                         
   3   0   8        157.79        150.54         3.39 o                         
   4   0   8          0.13          0.19         0.55 o                         
  -5   1   8          7.82          9.72         0.80 o                         
  -4   1   8         47.50         45.18         1.27 o                         
  -3   1   8        147.29        145.93         2.97 o                         
  -2   1   8        103.00         87.32         1.97 o                         
  -1   1   8         11.46         12.00         0.79 o                         
   0   1   8        252.40        313.38         6.62 o                         
   1   1   8        113.53        107.48         2.87 o                         
   2   1   8         22.70         21.85         0.95 o                         
   3   1   8          3.58         36.67         3.08 o                         
   4   1   8         17.71         17.08         1.22 o                         
  -5   2   8          6.45          7.14         0.90 o                         
  -4   2   8        113.15        109.61         2.16 o                         
  -3   2   8         40.14         47.00         1.41 o                         
  -2   2   8         88.21         83.33         2.45 o                         
  -1   2   8        110.40        106.79         2.84 o                         
   0   2   8         51.04         50.15         1.71 o                         
   1   2   8         54.81         55.45         1.85 o                         
   2   2   8        165.68        153.65         3.12 o                         
   3   2   8         46.31         48.68         1.57 o                         
   4   2   8         19.66         19.58         1.17 o                         
  -5   3   8          3.02          3.10         0.81 o                         
  -4   3   8         14.17         12.53         1.29 o                         
  -3   3   8         32.14         33.23         1.24 o                         
  -2   3   8         91.94         88.16         2.11 o                         
  -1   3   8        187.79        188.18        14.06 o                         
   0   3   8          8.57          9.81         0.80 o                         
   1   3   8        126.73        119.93         2.48 o                         
   2   3   8          2.85          2.19         0.49 o                         
   3   3   8          3.17         11.89         1.48 o                         
   4   3   8         25.70         23.92         2.95 o                         
  -5   4   8         12.17          9.67         1.32 o                         
  -4   4   8          1.51          0.43         0.63 o                         
  -3   4   8        112.34         98.47         2.98 o                         
  -2   4   8         45.91         39.57         1.31 o                         
  -1   4   8          5.44          5.47         0.76 o                         
   0   4   8          1.21          0.84         0.45 o                         
   1   4   8         94.72         89.54         2.05 o                         
   2   4   8         37.31         35.34         1.24 o                         
   3   4   8          3.79          5.83         0.93 o                         
   4   4   8         18.42         15.63         1.46 o                         
  -4   5   8          9.80          9.09         1.20 o                         
  -3   5   8         15.51         18.07         1.35 o                         
  -2   5   8         15.66         14.90         1.15 o                         
  -1   5   8         14.54         12.93         1.01 o                         
   0   5   8         70.02         82.68         2.27 o                         
   1   5   8         14.18         12.41         0.77 o                         
   2   5   8         46.96         44.71         1.39 o                         
   3   5   8          6.69          8.05         1.47 o                         
  -4   6   8          5.56          4.63         1.01 o                         
  -3   6   8         21.04         26.08         1.58 o                         
  -2   6   8         20.51         17.70         1.26 o                         
  -1   6   8         84.83         74.85         1.82 o                         
   0   6   8         35.95         42.21         1.28 o                         
   1   6   8         69.61         55.73         1.99 o                         
   2   6   8          4.92          6.09         1.28 o                         
   3   6   8          3.53          3.58         0.84 o                         
  -3   7   8         11.63         14.67         1.41 o                         
  -2   7   8         60.69         58.98         2.21 o                         
  -1   7   8          7.49          6.57         0.90 o                         
   0   7   8          7.53          8.61         1.44 o                         
   1   7   8         13.40         11.85         1.07 o                         
   2   7   8          4.14          3.42         0.76 o                         
  -2   8   8          1.43          1.75         1.20 o                         
  -1   8   8          5.67          6.06         1.36 o                         
   0   8   8         31.95         33.56         2.31 o                         
   1   8   8         12.49         12.20         1.59 o                         
  -2  -8   9         12.65         12.66         1.28 o                         
  -1  -8   9         78.28         75.22         4.86 o                         
   0  -8   9         16.86         20.09         1.75 o                         
   1  -8   9         10.35         11.86         1.27 o                         
  -3  -7   9         13.17         12.92         1.05 o                         
  -2  -7   9         24.63         23.04         1.22 o                         
  -1  -7   9         50.76         50.19         1.80 o                         
   0  -7   9         12.88         16.26         1.83 o                         
   1  -7   9          0.79          1.91         1.04 o                         
   2  -7   9          8.36          7.41         1.01 o                         
  -4  -6   9          3.21          4.53         0.79 o                         
  -3  -6   9         11.03         13.57         1.75 o                         
  -2  -6   9        191.76        184.97         5.54 o                         
  -1  -6   9         98.58         94.71         4.07 o                         
   0  -6   9        118.95        141.56         3.66 o                         
   1  -6   9         29.61         26.13         1.49 o                         
   2  -6   9          5.92          4.84         1.47 o                         
   3  -6   9         13.74         14.23         1.04 o                         
  -4  -5   9          9.51         12.04         0.96 o                         
  -3  -5   9         13.24         15.09         1.24 o                         
  -2  -5   9         32.26         30.71         1.10 o                         
  -1  -5   9         45.03         45.92         1.35 o                         
   0  -5   9         48.92         59.79         2.08 o                         
   1  -5   9         21.79         24.89         1.51 o                         
   2  -5   9         20.73         17.22         1.59 o                         
   3  -5   9          4.35          5.79         0.80 o                         
  -4  -4   9          4.65          5.87         0.74 o                         
  -3  -4   9         51.87         48.80         1.45 o                         
  -2  -4   9        114.72        112.08         2.06 o                         
  -1  -4   9        332.08        309.74         4.64 o                         
   0  -4   9         31.31         34.21         1.46 o                         
   1  -4   9        160.06        146.68         3.94 o                         
   2  -4   9         80.15         70.87         2.56 o                         
   3  -4   9         17.55         22.04         1.15 o                         
   4  -4   9          4.72          6.80         0.89 o                         
  -5  -3   9          4.39          4.39         0.75 o                         
  -4  -3   9         10.48          9.67         0.90 o                         
  -3  -3   9          5.30          4.58         0.62 o                         
  -2  -3   9         31.98         29.53         0.94 o                         
  -1  -3   9         56.43         50.58         1.43 o                         
   0  -3   9         11.10          9.62         0.95 o                         
   1  -3   9         80.16         64.69         2.25 o                         
   2  -3   9         32.57         33.20         1.66 o                         
   3  -3   9         10.83         11.59         0.98 o                         
   4  -3   9          7.16          8.27         0.97 o                         
  -5  -2   9         15.06         16.58         1.17 o                         
  -4  -2   9         18.16         17.10         0.86 o                         
  -3  -2   9         65.96         71.14         2.12 o                         
  -2  -2   9         70.69         77.98         2.12 o                         
  -1  -2   9          8.49          8.48         0.70 o                         
   0  -2   9        133.01        157.84         3.97 o                         
   1  -2   9         28.03         23.84         1.29 o                         
   2  -2   9         80.15         73.13         2.50 o                         
   3  -2   9         45.31         41.47         1.53 o                         
   4  -2   9         20.22         19.51         1.25 o                         
  -5  -1   9         13.56         12.52         1.07 o                         
  -4  -1   9         28.00         29.31         1.08 o                         
  -3  -1   9          7.47         17.61         0.95 o                         
  -2  -1   9         33.30         28.19         1.04 o                         
  -1  -1   9         79.72         73.77         2.25 o                         
   0  -1   9         29.72         37.45         1.75 o                         
   1  -1   9         34.79         35.73         2.75 o                         
   2  -1   9         76.79         71.50         2.45 o                         
   3  -1   9         33.29         34.88         1.37 o                         
   4  -1   9          9.49          8.72         0.97 o                         
  -5   0   9         29.65         29.69         1.15 o                         
  -4   0   9         90.06         85.05         1.91 o                         
  -3   0   9         39.56         51.31         1.92 o                         
  -2   0   9         14.37         11.90         0.99 o                         
  -1   0   9         35.56         29.65         1.32 o                         
   0   0   9          6.14          6.35         0.79 o                         
   1   0   9         64.31         58.68         2.05 o                         
   2   0   9          6.36          8.11         1.04 o                         
   3   0   9         93.33        110.05         2.98 o                         
   4   0   9         31.88         31.61         1.42 o                         
  -5   1   9         13.52         11.51         0.88 o                         
  -4   1   9         28.09         27.85         1.24 o                         
  -3   1   9          7.50         19.61         1.35 o                         
  -2   1   9         33.31         27.09         1.32 o                         
  -1   1   9         79.77         75.12         2.87 o                         
   0   1   9         29.76         36.22         1.49 o                         
   1   1   9         34.86         35.25         1.51 o                         
   2   1   9         76.83         69.12         1.86 o                         
   3   1   9         33.24         36.10         1.43 o                         
   4   1   9          9.49          8.92         1.39 o                         
  -5   2   9         15.02         15.87         1.19 o                         
  -4   2   9         18.27         17.20         1.09 o                         
  -3   2   9         66.06         74.37         1.88 o                         
  -2   2   9         70.66         73.79         2.39 o                         
  -1   2   9          8.54          8.31         0.87 o                         
   0   2   9        132.79        162.19         3.97 o                         
   1   2   9         27.95         23.27         1.44 o                         
   2   2   9         79.98         70.30         1.89 o                         
   3   2   9         45.24         39.91         1.45 o                         
   4   2   9         20.26         19.83         3.23 o                         
  -5   3   9          4.39          2.83         0.93 o                         
  -4   3   9         10.49         10.30         1.24 o                         
  -3   3   9          5.34          4.82         0.87 o                         
  -2   3   9         32.02         27.71         2.31 o                         
  -1   3   9         56.34         47.40         1.77 o                         
   0   3   9         10.96         10.01         0.96 o                         
   1   3   9         80.20         65.93         1.71 o                         
   2   3   9         32.53         32.02         1.22 o                         
   3   3   9         10.78         10.23         0.97 o                         
   4   3   9          7.14          7.33         1.40 o                         
  -4   4   9          4.66          5.47         0.99 o                         
  -3   4   9         51.86         48.75         2.05 o                         
  -2   4   9        114.75        107.94         3.18 o                         
  -1   4   9        331.71        307.95         7.97 o                         
   0   4   9         31.29         31.49         1.43 o                         
   1   4   9        160.13        145.18         3.01 o                         
   2   4   9         80.13         70.52         1.90 o                         
   3   4   9         17.58         23.49         3.11 o                         
   4   4   9          4.70          5.11         1.04 o                         
  -4   5   9          9.50         10.22         1.28 o                         
  -3   5   9         13.20         17.52         1.34 o                         
  -2   5   9         32.22         31.96         1.63 o                         
  -1   5   9         44.93         41.75         1.74 o                         
   0   5   9         49.03         57.15         2.01 o                         
   1   5   9         21.81         22.44         0.97 o                         
   2   5   9         20.77         16.86         1.22 o                         
   3   5   9          4.36          6.58         1.04 o                         
  -4   6   9          3.21          4.43         1.40 o                         
  -3   6   9         11.03         11.89         1.27 o                         
  -2   6   9        191.59        176.91         4.64 o                         
  -1   6   9         98.65         90.44         2.84 o                         
   0   6   9        118.97        138.94         2.92 o                         
   1   6   9         29.68         25.04         1.34 o                         
   2   6   9          5.92          5.22         0.93 o                         
   3   6   9         13.71         16.75         1.49 o                         
  -3   7   9         13.14         18.19         1.60 o                         
  -2   7   9         24.56         23.61         1.49 o                         
  -1   7   9         50.80         46.72         2.95 o                         
   0   7   9         12.88         16.18         1.99 o                         
   1   7   9          0.78          2.07         0.96 o                         
   2   7   9          8.38          5.93         0.93 o                         
  -2   8   9         12.65         13.95         2.15 o                         
  -1   8   9         78.23         71.27         3.83 o                         
   0   8   9         16.87         19.13         1.91 o                         
   1   8   9         10.34          9.97         1.67 o                         
   0  -8  10         24.14         24.16         1.99 o                         
  -2  -7  10         20.30         21.08         1.87 o                         
  -1  -7  10         11.69         13.11         1.15 o                         
   0  -7  10         16.90         22.08         1.91 o                         
   1  -7  10          3.11          3.27         1.28 o                         
  -3  -6  10          1.34          2.50         0.73 o                         
  -2  -6  10         13.09         11.05         1.07 o                         
  -1  -6  10          4.20          4.84         1.24 o                         
   0  -6  10        133.48        146.58         4.03 o                         
   1  -6  10          4.85          3.92         0.87 o                         
   2  -6  10          9.31          9.62         1.29 o                         
  -4  -5  10          1.79          2.52         0.78 o                         
  -3  -5  10          6.41          9.52         1.04 o                         
  -2  -5  10         25.94         25.29         1.32 o                         
  -1  -5  10        211.94        201.40         3.85 o                         
   0  -5  10         30.28         34.76         1.66 o                         
   1  -5  10         11.52         13.51         1.32 o                         
   2  -5  10          0.75          1.71         0.79 o                         
   3  -5  10          1.30          2.12         0.69 o                         
  -4  -4  10          5.93          7.13         0.98 o                         
  -3  -4  10         11.99         13.40         1.21 o                         
  -2  -4  10         58.93         51.11         1.55 o                         
  -1  -4  10         63.99         62.78         2.23 o                         
   0  -4  10        141.25        148.16         3.92 o                         
   1  -4  10         45.26         44.95         1.91 o                         
   2  -4  10         14.48         12.26         1.32 o                         
   3  -4  10          5.98          7.60         0.86 o                         
  -4  -3  10         17.62         19.39         1.08 o                         
  -3  -3  10         39.73         38.75         1.36 o                         
  -2  -3  10         64.73         58.43         1.64 o                         
  -1  -3  10          2.50          4.20         0.78 o                         
   0  -3  10        258.53        288.10         8.53 o                         
   1  -3  10        108.12        104.82         3.12 o                         
   2  -3  10          8.90          8.83         1.15 o                         
   3  -3  10         10.69         19.05         1.17 o                         
  -5  -2  10          1.05          0.41         0.77 o                         
  -4  -2  10         37.70         35.32         1.95 o                         
  -3  -2  10         35.86         41.29         1.39 o                         
  -2  -2  10         38.16         40.12         2.14 o                         
  -1  -2  10         81.12         74.11         2.39 o                         
   0  -2  10        120.58        135.10         3.63 o                         
   1  -2  10        109.22         97.67         3.01 o                         
   2  -2  10         86.87         73.09         2.61 o                         
   3  -2  10         27.67         31.60         1.39 o                         
   4  -2  10          5.39          4.64         0.84 o                         
  -5  -1  10          6.93          8.07         0.92 o                         
  -4  -1  10         15.99         11.93         1.48 o                         
  -3  -1  10        177.29        162.93         5.12 o                         
  -2  -1  10         94.86         91.79         2.36 o                         
  -1  -1  10         22.28         23.53         1.24 o                         
   0  -1  10         40.74         47.77         1.86 o                         
   1  -1  10         87.68         75.35         2.53 o                         
   2  -1  10         76.50         70.21         2.55 o                         
   3  -1  10         53.18         55.23         1.84 o                         
   4  -1  10         13.60         13.92         1.20 o                         
  -5   0  10         24.56         24.64         1.11 o                         
  -4   0  10         13.12         12.78         1.01 o                         
  -3   0  10         35.98         59.80         2.88 o                         
  -2   0  10         18.64         21.42         0.97 o                         
  -1   0  10          0.46          1.55         0.56 o                         
   0   0  10        109.43        123.04         3.35 o                         
   1   0  10        198.92        186.04         4.67 o                         
   2   0  10          9.34          8.80         1.10 o                         
   3   0  10         32.18         29.59         1.34 o                         
   4   0  10         43.90         45.23         1.76 o                         
  -5   1  10          6.93          9.85         1.30 o                         
  -4   1  10         16.00         11.73         1.00 o                         
  -3   1  10        177.14        166.44         3.40 o                         
  -2   1  10         94.89         89.75         3.31 o                         
  -1   1  10         22.30         22.83         1.24 o                         
   0   1  10         40.67         46.46         2.71 o                         
   1   1  10         87.36         76.84         2.47 o                         
   2   1  10         76.64         71.16         1.98 o                         
   3   1  10         53.12         55.17         1.83 o                         
   4   1  10         13.61         13.32         1.39 o                         
  -5   2  10          1.04          3.42         0.99 o                         
  -4   2  10         37.67         31.98         1.31 o                         
  -3   2  10         35.86         42.05         1.86 o                         
  -2   2  10         38.12         38.86         1.72 o                         
  -1   2  10         81.01         75.53         2.39 o                         
   0   2  10        120.33        130.32         3.51 o                         
   1   2  10        109.21         97.95         2.92 o                         
   2   2  10         86.96         75.77         2.06 o                         
   3   2  10         27.69         29.44         1.32 o                         
   4   2  10          5.39          5.06         1.10 o                         
  -4   3  10         17.60         18.28         1.63 o                         
  -3   3  10         39.78         37.60         1.79 o                         
  -2   3  10         64.69         57.71         2.17 o                         
  -1   3  10          2.53          2.55         0.73 o                         
   0   3  10        258.45        297.21         6.62 o                         
   1   3  10        108.28         99.85         2.97 o                         
   2   3  10          8.92          9.87         0.97 o                         
   3   3  10         10.76         18.49         1.31 o                         
  -4   4  10          5.88          4.73         1.07 o                         
  -3   4  10         12.05         13.33         1.35 o                         
  -2   4  10         59.03         51.78         2.91 o                         
  -1   4  10         63.89         61.34         2.19 o                         
   0   4  10        141.32        146.80         3.85 o                         
   1   4  10         45.24         43.76         1.45 o                         
   2   4  10         14.50         14.74         1.03 o                         
   3   4  10          5.99          7.13         1.28 o                         
  -4   5  10          1.80          2.39         0.90 o                         
  -3   5  10          6.40         10.38         1.24 o                         
  -2   5  10         25.98         26.74         1.58 o                         
  -1   5  10        211.89        189.70         5.30 o                         
   0   5  10         30.32         34.29         1.25 o                         
   1   5  10         11.59         13.93         0.99 o                         
   2   5  10          0.75          1.15         1.00 o                         
   3   5  10          1.31          0.53         0.76 o                         
  -3   6  10          1.33          2.12         0.88 o                         
  -2   6  10         13.09         12.33         1.26 o                         
  -1   6  10          4.21          4.83         0.87 o                         
   0   6  10        133.31        147.46         3.10 o                         
   1   6  10          4.86          4.71         0.82 o                         
   2   6  10          9.33         11.71         1.44 o                         
  -2   7  10         20.32         20.05         1.53 o                         
  -1   7  10         11.76         12.52         1.91 o                         
   0   7  10         16.94         20.17         1.99 o                         
   1   7  10          3.11          1.12         0.88 o                         
   0   8  10         24.16         25.43         2.23 o                         
  -2  -7  11          3.04          0.48         0.64 o                         
  -1  -7  11         13.54         12.52         1.75 o                         
   0  -7  11         23.70         28.38         2.23 o                         
   1  -7  11          6.57         10.05         1.75 o                         
  -3  -6  11          1.59          3.19         0.80 o                         
  -2  -6  11         32.36         32.23         1.61 o                         
  -1  -6  11         35.56         32.53         2.23 o                         
   0  -6  11          1.82          1.51         1.04 o                         
   1  -6  11         34.04         30.83         1.77 o                         
   2  -6  11          5.39          5.34         1.17 o                         
  -3  -5  11          1.49          2.19         0.70 o                         
  -2  -5  11          2.90          3.64         0.79 o                         
  -1  -5  11         57.66         51.77         2.06 o                         
   0  -5  11         49.79         56.12         2.25 o                         
   1  -5  11          0.24         -0.47         0.56 o                         
   2  -5  11          6.57          9.60         1.47 o                         
  -4  -4  11          2.89          3.82         0.90 o                         
  -3  -4  11         65.72         61.70         2.23 o                         
  -2  -4  11         16.98         17.12         1.01 o                         
  -1  -4  11        117.74        106.52         3.18 o                         
   0  -4  11         60.07         82.27         2.70 o                         
   1  -4  11         12.84         12.06         1.29 o                         
   2  -4  11         31.14         30.25         2.31 o                         
   3  -4  11         19.91         19.75         1.28 o                         
  -4  -3  11         27.38         25.87         1.95 o                         
  -3  -3  11          0.87          2.46         0.60 o                         
  -2  -3  11         25.36         22.51         1.07 o                         
  -1  -3  11        119.00        111.24         3.21 o                         
   0  -3  11         82.77         87.04         2.84 o                         
   1  -3  11          6.76          8.17         1.08 o                         
   2  -3  11         21.35         22.06         1.63 o                         
   3  -3  11         29.03         33.72         1.45 o                         
  -4  -2  11         64.59         60.86         1.93 o                         
  -3  -2  11          8.34         13.05         1.00 o                         
  -2  -2  11         89.75         75.43         2.00 o                         
  -1  -2  11          4.02          4.45         0.85 o                         
   0  -2  11        106.22        117.63         3.43 o                         
   1  -2  11         74.93         68.18         2.50 o                         
   2  -2  11         44.43         45.00         2.10 o                         
   3  -2  11         38.68         42.39         1.66 o                         
  -4  -1  11         35.06         34.51         1.41 o                         
  -3  -1  11         36.21         33.57         1.33 o                         
  -2  -1  11        131.39        119.34         2.71 o                         
  -1  -1  11          8.61          7.49         0.99 o                         
   0  -1  11         55.15         60.49         2.25 o                         
   1  -1  11        319.82        298.15        13.75 o                         
   2  -1  11         98.04         90.39         3.06 o                         
   3  -1  11         19.78         22.02         1.27 o                         
  -4   0  11          1.70          0.65         0.58 o                         
  -3   0  11        149.69        164.49         4.66 o                         
  -2   0  11          0.33          1.02         0.65 o                         
  -1   0  11         19.08         15.97         1.32 o                         
   0   0  11         46.31         47.50         1.96 o                         
   1   0  11         45.97         41.39         2.71 o                         
   2   0  11        329.41        303.54         7.14 o                         
   3   0  11         22.75         19.66         1.25 o                         
  -4   1  11         35.10         33.92         1.40 o                         
  -3   1  11         36.17         33.54         1.33 o                         
  -2   1  11        131.47        117.29         3.41 o                         
  -1   1  11          8.64          7.63         1.01 o                         
   0   1  11         55.17         65.43         2.33 o                         
   1   1  11        319.75        281.57         6.70 o                         
   2   1  11         98.10         90.17         2.36 o                         
   3   1  11         19.82         23.31         1.25 o                         
  -4   2  11         64.61         64.37         1.96 o                         
  -3   2  11          8.28         16.68         1.44 o                         
  -2   2  11         89.77         73.26         2.56 o                         
  -1   2  11          4.04          5.22         0.87 o                         
   0   2  11        106.19        119.11         3.43 o                         
   1   2  11         75.06         69.69         2.46 o                         
   2   2  11         44.50         46.27         1.59 o                         
   3   2  11         38.75         41.48         1.60 o                         
  -4   3  11         27.32         25.52         1.68 o                         
  -3   3  11          0.87          3.46         1.08 o                         
  -2   3  11         25.30         23.69         1.46 o                         
  -1   3  11        119.17        107.23         3.21 o                         
   0   3  11         82.76         93.77         4.62 o                         
   1   3  11          6.73          8.11         1.00 o                         
   2   3  11         21.43         19.67         1.20 o                         
   3   3  11         29.06         32.32         1.80 o                         
  -4   4  11          2.88          3.62         1.00 o                         
  -3   4  11         65.79         61.57         2.50 o                         
  -2   4  11         16.97         19.17         1.44 o                         
  -1   4  11        117.74        110.12         5.18 o                         
   0   4  11         60.10         75.23         2.61 o                         
   1   4  11         12.80         11.80         0.94 o                         
   2   4  11         31.16         30.02         1.79 o                         
   3   4  11         19.95         21.16         1.77 o                         
  -3   5  11          1.49          3.06         0.93 o                         
  -2   5  11          2.92          4.41         0.95 o                         
  -1   5  11         57.64         51.36         2.15 o                         
   0   5  11         49.84         54.17         3.20 o                         
   1   5  11          0.23         -0.19         0.46 o                         
   2   5  11          6.55         10.24         1.20 o                         
  -3   6  11          1.58          5.16         1.05 o                         
  -2   6  11         32.45         32.88         1.76 o                         
  -1   6  11         35.65         30.16         1.66 o                         
   0   6  11          1.82          1.67         1.12 o                         
   1   6  11         34.05         29.90         2.43 o                         
   2   6  11          5.39          6.17         1.05 o                         
  -2   7  11          3.04          1.99         1.28 o                         
  -1   7  11         13.53         13.87         2.07 o                         
   0   7  11         23.65         29.02         2.39 o                         
   1   7  11          6.58          7.02         1.67 o                         
  -2  -6  12         13.00         11.57         1.21 o                         
  -1  -6  12          1.49          1.51         1.04 o                         
   0  -6  12          4.48          5.74         1.44 o                         
   1  -6  12         18.84         21.61         2.23 o                         
  -3  -5  12          1.37          0.81         0.73 o                         
  -2  -5  12         15.98         13.55         1.27 o                         
  -1  -5  12         23.07         23.20         1.99 o                         
   0  -5  12         10.91         12.06         1.36 o                         
   1  -5  12          1.62          1.75         0.82 o                         
   2  -5  12         20.99         22.70         1.94 o                         
  -3  -4  12          4.43          4.94         0.98 o                         
  -2  -4  12         14.61         16.75         1.13 o                         
  -1  -4  12          6.67          6.49         0.99 o                         
   0  -4  12          0.42          0.80         0.73 o                         
   1  -4  12          7.49          7.22         1.15 o                         
   2  -4  12          8.52          8.76         1.29 o                         
  -4  -3  12         11.99         11.18         1.24 o                         
  -3  -3  12         58.70         59.72         2.09 o                         
  -2  -3  12         53.15         47.07         1.61 o                         
  -1  -3  12          3.86          2.57         0.76 o                         
   0  -3  12         74.95         81.22         2.82 o                         
   1  -3  12         10.87         10.72         1.24 o                         
   2  -3  12          4.96          8.31         1.24 o                         
   3  -3  12          6.19          7.34         0.98 o                         
  -4  -2  12          0.80          2.30         0.76 o                         
  -3  -2  12          1.12          7.08         0.84 o                         
  -2  -2  12         39.82         41.23         1.89 o                         
  -1  -2  12          3.99          4.00         0.84 o                         
   0  -2  12         68.70         81.74         2.79 o                         
   1  -2  12         26.16         23.88         1.52 o                         
   2  -2  12         54.00         50.18         2.27 o                         
   3  -2  12         41.65         39.32         1.68 o                         
  -4  -1  12         14.34         15.39         2.05 o                         
  -3  -1  12         29.99         34.87         1.44 o                         
  -2  -1  12         26.16         27.22         1.57 o                         
  -1  -1  12         42.95         40.15         1.89 o                         
   0  -1  12         18.08         18.75         1.35 o                         
   1  -1  12         81.94         73.98         2.70 o                         
   2  -1  12         72.09         70.39         3.35 o                         
   3  -1  12          8.59          8.32         0.99 o                         
  -4   0  12          3.40          3.61         0.72 o                         
  -3   0  12          0.30          7.95         0.86 o                         
  -2   0  12          4.45         21.53         2.07 o                         
  -1   0  12        164.65        126.61         3.68 o                         
   0   0  12         16.99         17.93         1.52 o                         
   1   0  12        160.33        153.99         4.31 o                         
   2   0  12          3.92          2.80         0.86 o                         
   3   0  12          1.49          1.58         0.70 o                         
  -4   1  12         14.36         14.94         1.46 o                         
  -3   1  12         29.90         39.46         1.89 o                         
  -2   1  12         26.12         28.74         5.78 o                         
  -1   1  12         42.98         37.45         1.83 o                         
   0   1  12         18.11         21.63         1.44 o                         
   1   1  12         82.08         72.82         2.67 o                         
   2   1  12         72.19         68.48         2.08 o                         
   3   1  12          8.59          9.05         1.03 o                         
  -4   2  12          0.80          0.82         1.36 o                         
  -3   2  12          1.11          6.77         1.04 o                         
  -2   2  12         39.80         41.40         4.54 o                         
  -1   2  12          3.96          3.79         0.86 o                         
   0   2  12         68.80         77.21         2.72 o                         
   1   2  12         26.21         25.36         1.57 o                         
   2   2  12         54.01         47.86         1.72 o                         
   3   2  12         41.57         44.25         1.74 o                         
  -4   3  12         12.01         10.00         1.35 o                         
  -3   3  12         58.68         56.70         3.83 o                         
  -2   3  12         53.18         52.03         2.17 o                         
  -1   3  12          3.90          2.41         1.51 o                         
   0   3  12         75.08         88.37         2.92 o                         
   1   3  12         10.84          9.07         2.51 o                         
   2   3  12          4.94          6.61         0.83 o                         
   3   3  12          6.20          7.05         1.18 o                         
  -3   4  12          4.43          5.63         1.71 o                         
  -2   4  12         14.55         15.37         1.49 o                         
  -1   4  12          6.66          7.17         1.20 o                         
   0   4  12          0.41          0.60         0.62 o                         
   1   4  12          7.48          8.20         0.88 o                         
   2   4  12          8.51          8.83         1.15 o                         
  -3   5  12          1.37          2.41         0.92 o                         
  -2   5  12         15.99         14.55         1.99 o                         
  -1   5  12         23.09         22.74         1.47 o                         
   0   5  12         10.90         13.79         1.06 o                         
   1   5  12          1.62          0.76         0.70 o                         
   2   5  12         21.01         20.13         1.53 o                         
  -2   6  12         12.99         12.60         1.43 o                         
  -1   6  12          1.49          1.21         0.76 o                         
   0   6  12          4.46          3.75         1.36 o                         
   1   6  12         18.80         19.16         2.63 o                         
  -1  -6  13          5.32          2.71         1.20 o                         
  -2  -5  13          5.04          4.98         0.90 o                         
  -1  -5  13          4.28          4.70         1.28 o                         
   0  -5  13          2.04          3.18         0.93 o                         
   1  -5  13         34.07         32.68         1.89 o                         
  -3  -4  13          2.87          4.69         0.96 o                         
  -2  -4  13         15.33         14.32         1.47 o                         
  -1  -4  13          0.44         -0.44         0.92 o                         
   0  -4  13          0.64          0.90         0.73 o                         
   1  -4  13          9.00         10.72         1.63 o                         
   2  -4  13          9.18          9.07         1.38 o                         
  -3  -3  13          3.66          9.64         1.15 o                         
  -2  -3  13         16.80         17.87         1.55 o                         
  -1  -3  13          1.91          1.57         1.00 o                         
   0  -3  13         49.72         55.01         2.30 o                         
   1  -3  13          0.34          0.31         1.04 o                         
   2  -3  13         27.26         25.92         1.97 o                         
  -4  -2  13          3.13          3.38         0.87 o                         
  -3  -2  13         28.23         33.00         2.01 o                         
  -2  -2  13         24.89         24.37         1.67 o                         
  -1  -2  13         51.19         43.28         2.03 o                         
   0  -2  13         38.68         39.11         2.79 o                         
   1  -2  13          4.45          4.46         1.00 o                         
   2  -2  13         18.79         19.91         1.83 o                         
  -4  -1  13          4.28          3.23         0.75 o                         
  -3  -1  13         29.20         27.25         2.08 o                         
  -2  -1  13         67.82         63.11         3.59 o                         
  -1  -1  13         61.31         50.67         2.20 o                         
   0  -1  13          1.38          1.45         0.75 o                         
   1  -1  13         13.72         17.23         2.11 o                         
   2  -1  13         16.33         16.12         1.66 o                         
  -4   0  13          2.98          3.16         0.75 o                         
  -3   0  13          0.70          4.82         0.96 o                         
  -2   0  13         30.74         29.91         1.69 o                         
  -1   0  13          7.13          6.68         1.03 o                         
   0   0  13         42.75         42.97         2.02 o                         
   1   0  13         18.95         20.93         1.61 o                         
   2   0  13          2.07          1.39         0.80 o                         
   3   0  13          0.25          3.73         0.83 o                         
  -4   1  13          4.32          1.27         1.51 o                         
  -3   1  13         29.17         30.63         1.74 o                         
  -2   1  13         67.93         61.78         4.66 o                         
  -1   1  13         61.32         48.24         2.17 o                         
   0   1  13          1.39          1.33         0.75 o                         
   1   1  13         13.72         14.61         1.49 o                         
   2   1  13         16.25         16.34         1.27 o                         
  -4   2  13          3.12          2.53         0.93 o                         
  -3   2  13         28.24         35.26         1.95 o                         
  -2   2  13         24.94         23.27         2.55 o                         
  -1   2  13         51.12         47.42         2.11 o                         
   0   2  13         38.59         37.99         3.95 o                         
   1   2  13          4.47          4.52         0.95 o                         
   2   2  13         18.80         19.40         1.26 o                         
  -3   3  13          3.68          9.92         1.27 o                         
  -2   3  13         16.74         15.27         1.49 o                         
  -1   3  13          1.92          1.24         0.79 o                         
   0   3  13         49.77         55.56         4.23 o                         
   1   3  13          0.35          0.72         0.67 o                         
   2   3  13         27.27         26.20         1.40 o                         
  -3   4  13          2.89          5.46         1.13 o                         
  -2   4  13         15.33         14.07         2.11 o                         
  -1   4  13          0.44          0.24         0.65 o                         
   0   4  13          0.63         -0.10         0.59 o                         
   1   4  13          9.01          8.58         0.94 o                         
   2   4  13          9.19         12.25         4.11 o                         
  -2   5  13          5.04          4.73         1.01 o                         
  -1   5  13          4.29          4.81         0.99 o                         
   0   5  13          2.06          3.17         0.70 o                         
   1   5  13         34.08         30.72         1.80 o                         
  -1   6  13          5.32          5.42         1.67 o                         
  -1  -5  14          5.72          6.22         1.59 o                         
  -2  -4  14          1.75          1.75         1.04 o                         
  -1  -4  14          9.04          7.36         1.13 o                         
   0  -4  14          3.51          4.22         0.99 o                         
   1  -4  14         28.60         28.81         1.96 o                         
  -3  -3  14          5.14          6.68         1.36 o                         
  -2  -3  14          1.54          2.43         0.85 o                         
  -1  -3  14          5.17          6.02         1.10 o                         
   0  -3  14         13.00         15.16         1.59 o                         
   1  -3  14         15.97         16.86         2.91 o                         
  -3  -2  14          4.29         11.75         1.38 o                         
  -2  -2  14         12.32         13.35         1.43 o                         
  -1  -2  14         15.51         13.38         1.46 o                         
   0  -2  14         15.88         18.23         1.66 o                         
   1  -2  14          6.34          6.46         1.15 o                         
   2  -2  14          5.40          5.10         1.17 o                         
  -3  -1  14          3.79          5.00         1.01 o                         
  -2  -1  14          6.94          5.25         1.36 o                         
  -1  -1  14         23.27         20.74         1.52 o                         
   0  -1  14          0.77          0.48         0.70 o                         
   1  -1  14          4.82          3.58         1.12 o                         
   2  -1  14          8.66          9.22         1.44 o                         
  -3   0  14          0.40          1.20         0.79 o                         
  -2   0  14         14.92         11.54         1.38 o                         
  -1   0  14         34.06         28.45         1.74 o                         
   0   0  14          0.06         -0.08         1.00 o                         
   1   0  14          8.28          6.65         1.19 o                         
   2   0  14          0.74          0.52         0.79 o                         
  -3   1  14          3.80          4.94         1.07 o                         
  -2   1  14          6.98          8.24         1.21 o                         
  -1   1  14         23.23         24.09         1.91 o                         
   0   1  14          0.79         -0.21         0.67 o                         
   1   1  14          4.84          5.09         1.07 o                         
   2   1  14          8.69          8.71         1.02 o                         
  -3   2  14          4.32         12.56         1.44 o                         
  -2   2  14         12.30         12.75         1.44 o                         
  -1   2  14         15.52         14.52         1.52 o                         
   0   2  14         15.86         17.97         1.65 o                         
   1   2  14          6.33          6.20         1.09 o                         
   2   2  14          5.36          5.31         0.87 o                         
  -3   3  14          5.16          6.62         1.21 o                         
  -2   3  14          1.54          1.54         0.82 o                         
  -1   3  14          5.18          5.45         1.07 o                         
   0   3  14         12.93         15.85         1.53 o                         
   1   3  14         15.99         16.41         1.59 o                         
  -2   4  14          1.76          0.91         0.80 o                         
  -1   4  14          9.02          9.37         1.29 o                         
   0   4  14          3.52          3.53         1.51 o                         
   1   4  14         28.54         26.25         1.35 o                         
  -1   5  14          5.71          5.46         1.24 o                         
  -2  -3  15          2.17          2.95         1.20 o                         
  -1  -3  15          9.64          8.00         1.30 o                         
   0  -3  15          1.02          1.06         0.87 o                         
  -2  -2  15          1.82          1.08         0.79 o                         
  -1  -2  15         12.98         15.27         1.60 o                         
   0  -2  15          7.07          7.89         1.36 o                         
   1  -2  15          8.24          6.21         1.22 o                         
  -2  -1  15          6.91          6.53         1.15 o                         
  -1  -1  15          6.34          7.35         1.24 o                         
   0  -1  15         10.90         12.09         1.46 o                         
   1  -1  15          4.87          5.13         1.18 o                         
  -2   0  15          1.58          0.94         0.82 o                         
  -1   0  15         25.49         26.61         1.80 o                         
   0   0  15          1.17          0.24         0.76 o                         
   1   0  15          6.11          5.24         1.17 o                         
  -2   1  15          6.90          5.03         1.10 o                         
  -1   1  15          6.33          6.66         1.67 o                         
   0   1  15         10.87          9.62         1.32 o                         
   1   1  15          4.85          4.19         1.55 o                         
  -2   2  15          1.82          3.07         0.99 o                         
  -1   2  15         12.99         15.27         1.63 o                         
   0   2  15          7.04          7.72         1.40 o                         
   1   2  15          8.23          9.24         1.37 o                         
  -2   3  15          2.20          2.67         0.96 o                         
  -1   3  15          9.67          7.99         1.25 o                         
   0   3  15          1.02          0.80         0.85 o                         
  -1  -1  16         14.30         13.98         1.66 o                         
  -1   0  16          6.84          8.39         1.41 o                         
   0   0  16         33.01         36.21         2.16 o                         
  -1   1  16         14.35         16.56         1.78 o                         
                                                                                
